# Supplementary material for: Druggable proteins influencing cardiac structure and function: Implications for heart failure therapies and cancer cardiotoxicity
Source: Sci Adv. 2023 Apr 26;9(17):eadd4984. doi: 10.1126/sciadv.add4984 (PMC10132758; doi:10.1126/sciadv.add4984)
Supplement: Supplementary file 2 — Supplementary File 3 [file sciadv.add4984_supplementary_file_3.zip]

Archive with 1 entries (1 files):
- add4984_Supplementary_file_3.xlsx
