# Supplementary material for: Druggable proteins influencing cardiac structure and function: Implications for heart failure therapies and cancer cardiotoxicity
Source: Sci Adv. 2023 Apr 26;9(17):eadd4984. doi: 10.1126/sciadv.add4984 (PMC10132758; doi:10.1126/sciadv.add4984)
Supplement: Supplementary file 2 — Supplementary File 3 [file sciadv.add4984_supplementary_file_3.zip › add4984_Supplementary_file_3.xlsx]

## Sheet: Readme
README
Supplemenatry File 3 contains the original scoring sheet used to rank the most likely putative causal gene for each CMR locus. The rating was based on the annotated locus view plots presented in Supplementary File 2, including 23 criteria potentially informative for the causal gene assignment. A rank of 1 should be interperted as the first choice, with any number of subsequent choices possible. T…

## Sheet: ScoringSheet
loci_id	uni_id	trait	external_gene_id	Chris	Floriaan	Jessica	Mimount	NOTES
96	1_2144107_A_G	LVMVR	PRKCZ	2				Protein kinase - involved in loads of stuff including glucose transport in adiposcytes
96	1_2144107_A_G	LVMVR	MORN1
96	1_2144107_A_G	LVMVR	C1orf222
96	1_2144107_A_G	LVMVR	PLCH2
96	1_2144107_A_G	LVMVR	PEX10
96	1_2144107_A_G	LVMVR	RER1
96	1_2144107_A_G	LVMVR	SKI	1	1	1	1	C - based on muscle differentiation
96	1_2144107_A_G	LVMVR	C1orf86				2
96	1_2144107_A_G	LVMVR	AL513477.1
96	1_2144107_A_G	LVMVR	RP11-181G12.2
96	1_2144107_A_G	LVMVR	GABRD					This is subunit D of the GABA receptor - need to check what cardiac indicaions this has?
96	1_2144107_A_G	LVMVR	AL590822.1
96	1_2144107_A_G	LVMVR	RP11-547D24.3
96	1_2144107_A_G	LVMVR	RP11-547D24.1
96	1_2144107_A_G	LVMVR	RP11-181G12.4
96	1_2144107_A_G	LVMVR	RP4-740C4.5
96	1_2144107_A_G	LVMVR	RP11-181G12.5
96	1_2144107_A_G	LVMVR	AL590822.2
96	1_2144107_A_G	LVMVR	AL589739.1
96	1_2144107_A_G	LVMVR	RP4-740C4.6
96	1_2144107_A_G	LVMVR	RP5-892K4.1
96	1_2144107_A_G	LVMVR	RP4-740C4.8
96	1_2144107_A_G	LVMVR	RP4-740C4.9
96	1_2144107_A_G	LVMVR	RP4-713A8.1
96	1_2144107_A_G	LVMVR	RP4-740C4.7
76	1_16347534_A_G	LVEF	FBXO42
76	1_16347534_A_G	LVEF	SPEN
76	1_16347534_A_G	LVEF	ZBTB17
76	1_16347534_A_G	LVEF	RSG1
76	1_16347534_A_G	LVEF	EPHA2			3	2
76	1_16347534_A_G	LVEF	ARHGEF19
76	1_16347534_A_G	LVEF	FBLIM1
76	1_16347534_A_G	LVEF	HSPB7	1	1	1	1	Associiated with systolic heart failure
76	1_16347534_A_G	LVEF	RP11-169K16.8
76	1_16347534_A_G	LVEF	RP11-169K16.9
76	1_16347534_A_G	LVEF	C1orf64
76	1_16347534_A_G	LVEF	CLCNKB
76	1_16347534_A_G	LVEF	FAM131C
76	1_16347534_A_G	LVEF	CLCNKA		2	2	3
76	1_16347534_A_G	LVEF	C1orf134
76	1_16347534_A_G	LVEF	RP11-169K16.6
76	1_16347534_A_G	LVEF	RP11-276H7.3
76	1_16347534_A_G	LVEF	TBC1D3P6
76	1_16347534_A_G	LVEF	RP11-276H7.2
76	1_16347534_A_G	LVEF	RP11-5P18.3
76	1_16347534_A_G	LVEF	RP11-5P18.10
76	1_16347534_A_G	LVEF	RP11-5P18.5
76	1_16347534_A_G	LVEF	MT1XP1
76	1_16347534_A_G	LVEF	RP11-169K16.7
76	1_16347534_A_G	LVEF	ARHGEF19-AS1
76	1_16347534_A_G	LVEF	RP11-5P18.1
76	1_16347534_A_G	LVEF	ANO7P1
76	1_16347534_A_G	LVEF	snoU13
76	1_16347534_A_G	LVEF	RP1-134O19.3
59	1_16347534_A_G	LVESV	FBXO42
59	1_16347534_A_G	LVESV	SPEN
59	1_16347534_A_G	LVESV	ZBTB17
59	1_16347534_A_G	LVESV	RSG1
59	1_16347534_A_G	LVESV	EPHA2			3	2
59	1_16347534_A_G	LVESV	ARHGEF19
59	1_16347534_A_G	LVESV	FBLIM1
59	1_16347534_A_G	LVESV	HSPB7	1	1	1	1	Associiated with systolic heart failure
59	1_16347534_A_G	LVESV	RP11-169K16.8
59	1_16347534_A_G	LVESV	RP11-169K16.9
59	1_16347534_A_G	LVESV	C1orf64
59	1_16347534_A_G	LVESV	CLCNKB
59	1_16347534_A_G	LVESV	FAM131C
59	1_16347534_A_G	LVESV	CLCNKA		2	2	3
59	1_16347534_A_G	LVESV	C1orf134
59	1_16347534_A_G	LVESV	RP11-169K16.6
59	1_16347534_A_G	LVESV	RP11-276H7.3
59	1_16347534_A_G	LVESV	TBC1D3P6
59	1_16347534_A_G	LVESV	RP11-276H7.2
59	1_16347534_A_G	LVESV	RP11-5P18.3
59	1_16347534_A_G	LVESV	RP11-5P18.10
59	1_16347534_A_G	LVESV	RP11-5P18.5
59	1_16347534_A_G	LVESV	MT1XP1
59	1_16347534_A_G	LVESV	RP11-169K16.7
59	1_16347534_A_G	LVESV	ARHGEF19-AS1
59	1_16347534_A_G	LVESV	RP11-5P18.1
59	1_16347534_A_G	LVESV	ANO7P1
59	1_16347534_A_G	LVESV	snoU13
59	1_16347534_A_G	LVESV	RP1-134O19.3
38	1_16348412_C_T	RVEF	FBXO42
38	1_16348412_C_T	RVEF	SPEN
38	1_16348412_C_T	RVEF	ZBTB17
38	1_16348412_C_T	RVEF	RSG1
38	1_16348412_C_T	RVEF	EPHA2			3	2
38	1_16348412_C_T	RVEF	ARHGEF19
38	1_16348412_C_T	RVEF	FBLIM1
38	1_16348412_C_T	RVEF	HSPB7	1	1	1	1	Associiated with systolic heart failure
38	1_16348412_C_T	RVEF	RP11-169K16.8
38	1_16348412_C_T	RVEF	RP11-169K16.9
38	1_16348412_C_T	RVEF	C1orf64
38	1_16348412_C_T	RVEF	CLCNKB
38	1_16348412_C_T	RVEF	FAM131C
38	1_16348412_C_T	RVEF	CLCNKA		2	2	3
38	1_16348412_C_T	RVEF	C1orf134
38	1_16348412_C_T	RVEF	RP11-169K16.6
38	1_16348412_C_T	RVEF	RP11-276H7.3
38	1_16348412_C_T	RVEF	TBC1D3P6
38	1_16348412_C_T	RVEF	RP11-276H7.2
38	1_16348412_C_T	RVEF	RP11-5P18.3
38	1_16348412_C_T	RVEF	RP11-5P18.10
38	1_16348412_C_T	RVEF	RP11-5P18.5
38	1_16348412_C_T	RVEF	MT1XP1
38	1_16348412_C_T	RVEF	RP11-169K16.7
38	1_16348412_C_T	RVEF	ARHGEF19-AS1
38	1_16348412_C_T	RVEF	RP11-5P18.1
38	1_16348412_C_T	RVEF	ANO7P1
38	1_16348412_C_T	RVEF	snoU13
38	1_16348412_C_T	RVEF	RP1-134O19.3
12	1_92328613_A_T	RVESV	TGFBR3	1	1	1	2	Familial Cerebral Saccular Aneurysm - bulging in the endothelial layer
12	1_92328613_A_T	RVESV	BRDT	2			1	Check what the cardiac indication is for this
12	1_92328613_A_T	RVESV	EPHX4
12	1_92328613_A_T	RVESV	BTBD8
12	1_92328613_A_T	RVESV	HSP90B3P
12	1_92328613_A_T	RVESV	SETSIP
12	1_92328613_A_T	RVESV	LPCAT2BP
12	1_92328613_A_T	RVESV	RN7SL653P
12	1_92328613_A_T	RVESV	RN7SL235P
60	1_228556788_C_T	LVESV	GUK1
60	1_228556788_C_T	LVESV	OBSCN	1	1	1	1	may mediate interactions between the sarcoplasmic reticulum and myofibrils
60	1_228556788_C_T	LVESV	TRIM11					may function as a ubiquitin E3 ligase
60	1_228556788_C_T	LVESV	C1orf145
60	1_228556788_C_T	LVESV	TRIM17			2
60	1_228556788_C_T	LVESV	HIST3H3
60	1_228556788_C_T	LVESV	RNF187
60	1_228556788_C_T	LVESV	HIST3H2BA
60	1_228556788_C_T	LVESV	HIST3H2A
60	1_228556788_C_T	LVESV	IBA57
60	1_228556788_C_T	LVESV	DUSP5P1
60	1_228556788_C_T	LVESV	HIST3H2BB
60	1_228556788_C_T	LVESV	GJC2
60	1_228556788_C_T	LVESV	RNA5S12
60	1_228556788_C_T	LVESV	RNA5S11
60	1_228556788_C_T	LVESV	RNA5S3
60	1_228556788_C_T	LVESV	RNA5S1
60	1_228556788_C_T	LVESV	RNA5S5
60	1_228556788_C_T	LVESV	RNA5S10
60	1_228556788_C_T	LVESV	RNA5S8
60	1_228556788_C_T	LVESV	RNA5S17
60	1_228556788_C_T	LVESV	RNA5S4
60	1_228556788_C_T	LVESV	RNA5S6
60	1_228556788_C_T	LVESV	RNA5S9
60	1_228556788_C_T	LVESV	RNA5S14
60	1_228556788_C_T	LVESV	RNA5S2
60	1_228556788_C_T	LVESV	RNA5S15
60	1_228556788_C_T	LVESV	RNA5SP19
60	1_228556788_C_T	LVESV	RNA5S16
60	1_228556788_C_T	LVESV	RNA5S7
60	1_228556788_C_T	LVESV	RNA5S13
60	1_228556788_C_T	LVESV	IBA57-AS1
60	1_228556788_C_T	LVESV	SNORA51
60	1_228556788_C_T	LVESV	RNA5SP18
60	1_228556788_C_T	LVESV	BTNL10
60	1_228556788_C_T	LVESV	RP11-520H14.1
60	1_228556788_C_T	LVESV	RP5-915N17.3
60	1_228556788_C_T	LVESV	RP11-245P10.4
60	1_228556788_C_T	LVESV	MIR4666A
60	1_228556788_C_T	LVESV	RP5-1139B12.2
60	1_228556788_C_T	LVESV	RP5-1139B12.3
60	1_228556788_C_T	LVESV	RP11-245P10.8
60	1_228556788_C_T	LVESV	RP11-245P10.6
60	1_228556788_C_T	LVESV	RP5-1139B12.4
39	1_228556788_C_T	RVEF	GUK1
39	1_228556788_C_T	RVEF	OBSCN	1	1	1	1
39	1_228556788_C_T	RVEF	TRIM11			2
39	1_228556788_C_T	RVEF	C1orf145
39	1_228556788_C_T	RVEF	TRIM17
39	1_228556788_C_T	RVEF	HIST3H3
39	1_228556788_C_T	RVEF	RNF187
39	1_228556788_C_T	RVEF	HIST3H2BA
39	1_228556788_C_T	RVEF	HIST3H2A
39	1_228556788_C_T	RVEF	IBA57
39	1_228556788_C_T	RVEF	DUSP5P1
39	1_228556788_C_T	RVEF	HIST3H2BB
39	1_228556788_C_T	RVEF	GJC2
39	1_228556788_C_T	RVEF	RNA5S12
39	1_228556788_C_T	RVEF	RNA5S11
39	1_228556788_C_T	RVEF	RNA5S3
39	1_228556788_C_T	RVEF	RNA5S1
39	1_228556788_C_T	RVEF	RNA5S5
39	1_228556788_C_T	RVEF	RNA5S10
39	1_228556788_C_T	RVEF	RNA5S8
39	1_228556788_C_T	RVEF	RNA5S17
39	1_228556788_C_T	RVEF	RNA5S4
39	1_228556788_C_T	RVEF	RNA5S6
39	1_228556788_C_T	RVEF	RNA5S9
39	1_228556788_C_T	RVEF	RNA5S14
39	1_228556788_C_T	RVEF	RNA5S2
39	1_228556788_C_T	RVEF	RNA5S15
39	1_228556788_C_T	RVEF	RNA5SP19
39	1_228556788_C_T	RVEF	RNA5S16
39	1_228556788_C_T	RVEF	RNA5S7
39	1_228556788_C_T	RVEF	RNA5S13
39	1_228556788_C_T	RVEF	IBA57-AS1
39	1_228556788_C_T	RVEF	SNORA51
39	1_228556788_C_T	RVEF	RNA5SP18
39	1_228556788_C_T	RVEF	BTNL10
39	1_228556788_C_T	RVEF	RP11-520H14.1
39	1_228556788_C_T	RVEF	RP5-915N17.3
39	1_228556788_C_T	RVEF	RP11-245P10.4
39	1_228556788_C_T	RVEF	MIR4666A
39	1_228556788_C_T	RVEF	RP5-1139B12.2
39	1_228556788_C_T	RVEF	RP5-1139B12.3
39	1_228556788_C_T	RVEF	RP11-245P10.8
39	1_228556788_C_T	RVEF	RP11-245P10.6
39	1_228556788_C_T	RVEF	RP5-1139B12.4
13	1_228613648_G_T	RVESV	OBSCN	2				Not excluding based on other annotations
13	1_228613648_G_T	RVESV	TRIM11
13	1_228613648_G_T	RVESV	C1orf145
13	1_228613648_G_T	RVESV	TRIM17
13	1_228613648_G_T	RVESV	HIST3H3	1	1	1	1	J: this is the OBSC locus but maybe this one makes more sense? C: The cardiac annotation is missleading on this one it is "A retinal artery occlusion characterized by blockage of blood flow through the central retinal artery" - still vascular though
13	1_228613648_G_T	RVESV	RNF187
13	1_228613648_G_T	RVESV	HIST3H2BA
13	1_228613648_G_T	RVESV	HIST3H2A				2
13	1_228613648_G_T	RVESV	IBA57
13	1_228613648_G_T	RVESV	DUSP5P1
13	1_228613648_G_T	RVESV	HIST3H2BB
13	1_228613648_G_T	RVESV	RNA5S12
13	1_228613648_G_T	RVESV	RNA5S11
13	1_228613648_G_T	RVESV	RNA5S3
13	1_228613648_G_T	RVESV	RNA5S1
13	1_228613648_G_T	RVESV	RNA5S5
13	1_228613648_G_T	RVESV	RNA5S10
13	1_228613648_G_T	RVESV	RNA5S8
13	1_228613648_G_T	RVESV	RNA5S17
13	1_228613648_G_T	RVESV	RNA5S4
13	1_228613648_G_T	RVESV	RNA5S6
13	1_228613648_G_T	RVESV	RNA5S9
13	1_228613648_G_T	RVESV	RNA5S14
13	1_228613648_G_T	RVESV	RNA5S2
13	1_228613648_G_T	RVESV	RNA5S15
13	1_228613648_G_T	RVESV	RNA5SP19
13	1_228613648_G_T	RVESV	RNA5S16
13	1_228613648_G_T	RVESV	RNA5S7
13	1_228613648_G_T	RVESV	RNA5S13
13	1_228613648_G_T	RVESV	SNORA51
13	1_228613648_G_T	RVESV	RNA5SP18
13	1_228613648_G_T	RVESV	BTNL10
13	1_228613648_G_T	RVESV	RP5-915N17.3
13	1_228613648_G_T	RVESV	RP11-245P10.4
13	1_228613648_G_T	RVESV	FTH1P2
13	1_228613648_G_T	RVESV	MIR4666A
13	1_228613648_G_T	RVESV	RP5-1139B12.2
13	1_228613648_G_T	RVESV	RP5-1139B12.3
13	1_228613648_G_T	RVESV	RP11-245P10.8
13	1_228613648_G_T	RVESV	RP11-245P10.6
13	1_228613648_G_T	RVESV	RP5-1139B12.4
92	10_75407290_A_G	LVEDM	PPP3CB
92	10_75407290_A_G	LVEDM	ANXA7
92	10_75407290_A_G	LVEDM	CAMK2G
92	10_75407290_A_G	LVEDM	SYNPO2L	1	1	1	1
92	10_75407290_A_G	LVEDM	MSS51
92	10_75407290_A_G	LVEDM	USP54
92	10_75407290_A_G	LVEDM	NDST2
92	10_75407290_A_G	LVEDM	CHCHD1
92	10_75407290_A_G	LVEDM	AGAP5
92	10_75407290_A_G	LVEDM	SEC24C
92	10_75407290_A_G	LVEDM	MYOZ1	2		2		J: we found this locus for QRS-voltage and it was pretty much impossible at that time to determine which of these 2 genes was the causal one.. C: could be both - maybe common regulatory signal?
92	10_75407290_A_G	LVEDM	FUT11
92	10_75407290_A_G	LVEDM	RNU6-883P
92	10_75407290_A_G	LVEDM	ZSWIM8
92	10_75407290_A_G	LVEDM	RP11-137L10.6
92	10_75407290_A_G	LVEDM	AC022400.1
92	10_75407290_A_G	LVEDM	RP11-574K11.5
92	10_75407290_A_G	LVEDM	RP11-345K20.2
92	10_75407290_A_G	LVEDM	RP11-574K11.8
92	10_75407290_A_G	LVEDM	DUSP8P5
92	10_75407290_A_G	LVEDM	RP11-137L10.5
92	10_75407290_A_G	LVEDM	RP11-464F9.1
92	10_75407290_A_G	LVEDM	BMS1P4
92	10_75407290_A_G	LVEDM	GLUD1P3
92	10_75407290_A_G	LVEDM	RNA5SP320
92	10_75407290_A_G	LVEDM	RMRPP1
92	10_75407290_A_G	LVEDM	AL353731.1
92	10_75407290_A_G	LVEDM	AC022400.2
92	10_75407290_A_G	LVEDM	RP11-464F9.20
92	10_75407290_A_G	LVEDM	RP11-574K11.27
92	10_75407290_A_G	LVEDM	RP11-574K11.28
92	10_75407290_A_G	LVEDM	RP11-464F9.21
92	10_75407290_A_G	LVEDM	RP11-574K11.29
92	10_75407290_A_G	LVEDM	ZSWIM8-AS1
92	10_75407290_A_G	LVEDM	RP11-464F9.22
92	10_75407290_A_G	LVEDM	RP11-574K11.31
25	10_121307823_A_G	RVESV	RGS10
25	10_121307823_A_G	RVESV	TIAL1
25	10_121307823_A_G	RVESV	BAG3	1	1	1	1
25	10_121307823_A_G	RVESV	INPP5F
25	10_121307823_A_G	RVESV	GRK5
25	10_121307823_A_G	RVESV	RP11-179H18.5
25	10_121307823_A_G	RVESV	TXNP1
25	10_121307823_A_G	RVESV	RAD1P1
25	10_121307823_A_G	RVESV	RP11-79M19.2
25	10_121307823_A_G	RVESV	RN7SL846P
25	10_121307823_A_G	RVESV	MIR4681
25	10_121307823_A_G	RVESV	RP11-179H18.8
55	10_121415685_A_G	LVEDV	SEC23IP
55	10_121415685_A_G	LVEDV	RGS10
55	10_121415685_A_G	LVEDV	TIAL1
55	10_121415685_A_G	LVEDV	BAG3	1	1	1	1
55	10_121415685_A_G	LVEDV	MCMBP
55	10_121415685_A_G	LVEDV	INPP5F
55	10_121415685_A_G	LVEDV	GRK5
55	10_121415685_A_G	LVEDV	RP11-179H18.5
55	10_121415685_A_G	LVEDV	TXNP1
55	10_121415685_A_G	LVEDV	RAD1P1
55	10_121415685_A_G	LVEDV	RN7SL846P
55	10_121415685_A_G	LVEDV	PHACTR2P1
55	10_121415685_A_G	LVEDV	RP11-179H18.8
87	10_121415685_A_G	LVEF	SEC23IP
87	10_121415685_A_G	LVEF	RGS10
87	10_121415685_A_G	LVEF	TIAL1
87	10_121415685_A_G	LVEF	BAG3	1	1	1	1
87	10_121415685_A_G	LVEF	MCMBP
87	10_121415685_A_G	LVEF	INPP5F
87	10_121415685_A_G	LVEF	GRK5
87	10_121415685_A_G	LVEF	RP11-179H18.5
87	10_121415685_A_G	LVEF	TXNP1
87	10_121415685_A_G	LVEF	RAD1P1
87	10_121415685_A_G	LVEF	RN7SL846P
87	10_121415685_A_G	LVEF	PHACTR2P1
87	10_121415685_A_G	LVEF	RP11-179H18.8
66	10_121415685_A_G	LVESV	SEC23IP
66	10_121415685_A_G	LVESV	RGS10
66	10_121415685_A_G	LVESV	TIAL1
66	10_121415685_A_G	LVESV	BAG3	1	1	1	1
66	10_121415685_A_G	LVESV	MCMBP
66	10_121415685_A_G	LVESV	INPP5F
66	10_121415685_A_G	LVESV	GRK5
66	10_121415685_A_G	LVESV	RP11-179H18.5
66	10_121415685_A_G	LVESV	TXNP1
66	10_121415685_A_G	LVESV	RAD1P1
66	10_121415685_A_G	LVESV	RN7SL846P
66	10_121415685_A_G	LVESV	PHACTR2P1
66	10_121415685_A_G	LVESV	RP11-179H18.8
48	10_121415685_A_G	RVEF	SEC23IP
48	10_121415685_A_G	RVEF	RGS10
48	10_121415685_A_G	RVEF	TIAL1
48	10_121415685_A_G	RVEF	BAG3	1		1	1
48	10_121415685_A_G	RVEF	MCMBP
48	10_121415685_A_G	RVEF	INPP5F
48	10_121415685_A_G	RVEF	GRK5
48	10_121415685_A_G	RVEF	RP11-179H18.5
48	10_121415685_A_G	RVEF	TXNP1
48	10_121415685_A_G	RVEF	RAD1P1
48	10_121415685_A_G	RVEF	RN7SL846P
48	10_121415685_A_G	RVEF	PHACTR2P1
48	10_121415685_A_G	RVEF	RP11-179H18.8
26	10_121415685_A_G	RVESV	SEC23IP
26	10_121415685_A_G	RVESV	RGS10
26	10_121415685_A_G	RVESV	TIAL1
26	10_121415685_A_G	RVESV	BAG3	1	1	1	1
26	10_121415685_A_G	RVESV	MCMBP
26	10_121415685_A_G	RVESV	INPP5F
26	10_121415685_A_G	RVESV	GRK5
26	10_121415685_A_G	RVESV	RP11-179H18.5
26	10_121415685_A_G	RVESV	TXNP1
26	10_121415685_A_G	RVESV	RAD1P1
26	10_121415685_A_G	RVESV	RN7SL846P
26	10_121415685_A_G	RVESV	PHACTR2P1
26	10_121415685_A_G	RVESV	RP11-179H18.8
27	11_14022662_C_T	RVESV	SPON1	1	1	1	1	Major factor for vascular smooth muscle cell. should have a cardiac annotation need to update the keywords
27	11_14022662_C_T	RVESV	RNA5SP331
27	11_14022662_C_T	RVESV	RNA5SP332
27	11_14022662_C_T	RVESV	RP11-231N3.1
27	11_14022662_C_T	RVESV	RP11-98J9.2
27	11_14022662_C_T	RVESV	RP11-98J9.3
27	11_14022662_C_T	RVESV	RP11-23B7.3
27	11_14022662_C_T	RVESV	RP11-23B7.4
27	11_14022662_C_T	RVESV	RP11-98J9.1
67	11_14052348_C_T	LVESV	RRAS2				2
67	11_14052348_C_T	LVESV	SPON1	1	1	1	1
67	11_14052348_C_T	LVESV	RNA5SP331
67	11_14052348_C_T	LVESV	RNA5SP332
67	11_14052348_C_T	LVESV	RP11-21L19.1
67	11_14052348_C_T	LVESV	RP11-231N3.1
67	11_14052348_C_T	LVESV	RP11-98J9.2
67	11_14052348_C_T	LVESV	RP11-98J9.3
67	11_14052348_C_T	LVESV	RP11-98J9.1
75	12_33593127_C_T	LVSV	SYT10	1	1	1	1	Kaufman Oculocerebrofacial Syndrome - heart abnormalites amougst a whole load of other abnormalities
75	12_33593127_C_T	LVSV	RNU6-400P
75	12_33593127_C_T	LVSV	SNORD112
75	12_33593127_C_T	LVSV	RP11-56H16.1
75	12_33593127_C_T	LVSV	RP11-438D14.2
75	12_33593127_C_T	LVSV	AC023158.1
7	12_66383320_A_C	RVEDV	IRAK3
7	12_66383320_A_C	RVEDV	LLPH
7	12_66383320_A_C	RVEDV	HMGA2	1	1	1	1	A gene knock out study of the mouse counterpart demonstrated that this gene is involved in diet-induced obesity.
7	12_66383320_A_C	RVEDV	TMBIM4
7	12_66383320_A_C	RVEDV	RP11-366L20.2
7	12_66383320_A_C	RVEDV	AC090673.1
7	12_66383320_A_C	RVEDV	RP11-118B13.1
7	12_66383320_A_C	RVEDV	RBMS1P1
7	12_66383320_A_C	RVEDV	TMBIM4
7	12_66383320_A_C	RVEDV	RP11-745O10.2
7	12_66383320_A_C	RVEDV	RPSAP52
7	12_66383320_A_C	RVEDV	RNA5SP362
7	12_66383320_A_C	RVEDV	RP11-366L20.3
7	12_66383320_A_C	RVEDV	RP11-366L20.4
7	12_66383320_A_C	RVEDV	AC078889.1
7	12_66383320_A_C	RVEDV	AC090673.2
8	12_111904371_A_T	RVEDV	BRAP
8	12_111904371_A_T	RVEDV	CUX2			3
8	12_111904371_A_T	RVEDV	SH2B3	1	2	2		Thrombocythemia - excessive platelet production resulting in increased numbers of circulating platelets. Thrombocythemia can be associated with thrombotic or hemorrhagic episodes
8	12_111904371_A_T	RVEDV	ACAD10
8	12_111904371_A_T	RVEDV	FAM109A
8	12_111904371_A_T	RVEDV	ATXN2	2	1	1	1
8	12_111904371_A_T	RVEDV	AC002979.1
8	12_111904371_A_T	RVEDV	RP11-686G8.1
8	12_111904371_A_T	RVEDV	RNA5SP373
8	12_111904371_A_T	RVEDV	HSPA8P14
8	12_111904371_A_T	RVEDV	RP3-473L9.4
8	12_111904371_A_T	RVEDV	RP11-686G8.2
8	12_111904371_A_T	RVEDV	PCNPP1
8	12_111904371_A_T	RVEDV	AC002395.1
8	12_111904371_A_T	RVEDV	U7
35	12_111904371_A_T	RVSV	BRAP
35	12_111904371_A_T	RVSV	CUX2			3
35	12_111904371_A_T	RVSV	SH2B3	1	2	2
35	12_111904371_A_T	RVSV	ACAD10
35	12_111904371_A_T	RVSV	FAM109A
35	12_111904371_A_T	RVSV	ATXN2	2	1	1	1
35	12_111904371_A_T	RVSV	AC002979.1
35	12_111904371_A_T	RVSV	RP11-686G8.1
35	12_111904371_A_T	RVSV	RNA5SP373
35	12_111904371_A_T	RVSV	HSPA8P14
35	12_111904371_A_T	RVSV	RP3-473L9.4
35	12_111904371_A_T	RVSV	RP11-686G8.2
35	12_111904371_A_T	RVSV	PCNPP1
35	12_111904371_A_T	RVSV	AC002395.1
35	12_111904371_A_T	RVSV	U7
74	12_111973358_A_G	LVSV	BRAP
74	12_111973358_A_G	LVSV	CUX2			3
74	12_111973358_A_G	LVSV	SH2B3	1	2	2	2
74	12_111973358_A_G	LVSV	ACAD10
74	12_111973358_A_G	LVSV	ALDH2			4
74	12_111973358_A_G	LVSV	FAM109A
74	12_111973358_A_G	LVSV	ATXN2	2	1	1	1
74	12_111973358_A_G	LVSV	AC002979.1
74	12_111973358_A_G	LVSV	RP11-686G8.1
74	12_111973358_A_G	LVSV	RNA5SP373
74	12_111973358_A_G	LVSV	HSPA8P14
74	12_111973358_A_G	LVSV	RP3-473L9.4
74	12_111973358_A_G	LVSV	RP11-162P23.2
74	12_111973358_A_G	LVSV	RP11-686G8.2
74	12_111973358_A_G	LVSV	PCNPP1
74	12_111973358_A_G	LVSV	AC002395.1
74	12_111973358_A_G	LVSV	U7
56	12_112007756_C_T	LVEDV	BRAP
56	12_112007756_C_T	LVEDV	CUX2			3
56	12_112007756_C_T	LVEDV	SH2B3	1	2	2	2
56	12_112007756_C_T	LVEDV	ACAD10
56	12_112007756_C_T	LVEDV	ALDH2			4
56	12_112007756_C_T	LVEDV	FAM109A
56	12_112007756_C_T	LVEDV	ATXN2	2	1	1	1
56	12_112007756_C_T	LVEDV	RP11-686G8.1
56	12_112007756_C_T	LVEDV	RNA5SP373
56	12_112007756_C_T	LVEDV	HSPA8P14
56	12_112007756_C_T	LVEDV	RP3-473L9.4
56	12_112007756_C_T	LVEDV	RP11-162P23.2
56	12_112007756_C_T	LVEDV	RP3-462E2.3
56	12_112007756_C_T	LVEDV	RP11-686G8.2
56	12_112007756_C_T	LVEDV	PCNPP1
56	12_112007756_C_T	LVEDV	AC002395.1
56	12_112007756_C_T	LVEDV	U7
28	12_112007756_C_T	RVESV	BRAP
28	12_112007756_C_T	RVESV	CUX2			3
28	12_112007756_C_T	RVESV	SH2B3	1	2	2	2
28	12_112007756_C_T	RVESV	ACAD10
28	12_112007756_C_T	RVESV	ALDH2			4
28	12_112007756_C_T	RVESV	FAM109A
28	12_112007756_C_T	RVESV	ATXN2	2	1	1	1
28	12_112007756_C_T	RVESV	RP11-686G8.1
28	12_112007756_C_T	RVESV	RNA5SP373
28	12_112007756_C_T	RVESV	HSPA8P14
28	12_112007756_C_T	RVESV	RP3-473L9.4
28	12_112007756_C_T	RVESV	RP11-162P23.2
28	12_112007756_C_T	RVESV	RP3-462E2.3
28	12_112007756_C_T	RVESV	RP11-686G8.2
28	12_112007756_C_T	RVESV	PCNPP1
28	12_112007756_C_T	RVESV	AC002395.1
28	12_112007756_C_T	RVESV	U7
51	12_112273499_C_T	RVPER	MAPKAPK5	3				could be interesting - involved in a load of stuff includeing - Mediates phosphorylation of HSP27/HSPB1 in response to PKA/PRKACA stimulation, inducing F-actin rearrangement and F-actin is implicated in hypertrophic cardiomyopathy https://www.ncbi.nlm.nih.gov/pmc/articles/PMC6693633/
51	12_112273499_C_T	RVPER	BRAP
51	12_112273499_C_T	RVPER	ERP29
51	12_112273499_C_T	RVPER	ACAD10
51	12_112273499_C_T	RVPER	ALDH2	1	1	1	1
51	12_112273499_C_T	RVPER	NAA25
51	12_112273499_C_T	RVPER	TMEM116
51	12_112273499_C_T	RVPER	Y_RNA
51	12_112273499_C_T	RVPER	ATXN2	2	2	2
51	12_112273499_C_T	RVPER	ADAM1B
51	12_112273499_C_T	RVPER	ADAM1A
51	12_112273499_C_T	RVPER	MAPKAPK5-AS1
51	12_112273499_C_T	RVPER	RPS2P41
51	12_112273499_C_T	RVPER	AC003029.1
51	12_112273499_C_T	RVPER	RP1-128M12.3
51	12_112273499_C_T	RVPER	RP11-162P23.2
51	12_112273499_C_T	RVPER	RP3-462E2.3
51	12_112273499_C_T	RVPER	RP11-686G8.2
51	12_112273499_C_T	RVPER	RP1-267L14.3
51	12_112273499_C_T	RVPER	PCNPP1
51	12_112273499_C_T	RVPER	SLC25A3P2
51	12_112273499_C_T	RVPER	MIR3657
51	12_112273499_C_T	RVPER	RP3-462E2.5
9	12_112906415_A_G	RVEDV	RPL6	2	2	2		Check the cardiac annotation?
9	12_112906415_A_G	RVEDV	RPH3A
9	12_112906415_A_G	RVEDV	HECTD4			3
9	12_112906415_A_G	RVEDV	PTPN11	1	1	1	1	Plays also an important role in glucose homeostasis. For instance, negatively regulates the insulin receptor signaling pathway through the dephosphorylation of INSR and control gluconeogenesis and liver glucose production through negative regulation of the IL6 signaling pathways.
9	12_112906415_A_G	RVEDV	RN7SKP71
9	12_112906415_A_G	RVEDV	RPL7AP60
9	12_112906415_A_G	RVEDV	MIR1302-1
9	12_112906415_A_G	RVEDV	RP3-521E19.2
9	12_112906415_A_G	RVEDV	RP3-521E19.3
36	12_112906415_A_G	RVSV	RPL6	2	2	2	2
36	12_112906415_A_G	RVSV	RPH3A
36	12_112906415_A_G	RVSV	HECTD4			3
36	12_112906415_A_G	RVSV	PTPN11	1	1	1	1
36	12_112906415_A_G	RVSV	RN7SKP71
36	12_112906415_A_G	RVSV	RPL7AP60
36	12_112906415_A_G	RVSV	MIR1302-1
36	12_112906415_A_G	RVSV	RP3-521E19.2
36	12_112906415_A_G	RVSV	RP3-521E19.3
29	12_114833384_C_T	RVESV	TBX5	1	1	1	1	NA-binding protein that regulates the transcription of several genes and is involved in heart development and limb pattern formation.
29	12_114833384_C_T	RVESV	RN7SKP216
29	12_114833384_C_T	RVESV	TBX5-AS1	2				'Can''t role out the antisense. Looking at the LD could be 2 signals'
29	12_114833384_C_T	RVESV	RP11-385N17.3
29	12_114833384_C_T	RVESV	RP11-139B1.1
29	12_114833384_C_T	RVESV	OSTF1P1
29	12_114833384_C_T	RVESV	RP11-162N7.1
29	12_114833384_C_T	RVESV	AC069240.1
101	14_71796137_G_GT	LVMVR	PCNX
101	14_71796137_G_GT	LVMVR	SIPA1L1	1	1	1	1	J: I would suggest to increase the basepair range of this plot, happy to do that if needed. Stimulates the GTPase activity of RAP2A. Promotes reorganization of the actin cytoskeleton and recruits DLG4 to F-actin
101	14_71796137_G_GT	LVMVR	SNORD56B
101	14_71796137_G_GT	LVMVR	RN7SL683P
101	14_71796137_G_GT	LVMVR	RP6-91H8.1
101	14_71796137_G_GT	LVMVR	PTTG4P
101	14_71796137_G_GT	LVMVR	RP1-261D10.1
101	14_71796137_G_GT	LVMVR	RP1-261D10.2
101	14_71796137_G_GT	LVMVR	RP6-91H8.2
101	14_71796137_G_GT	LVMVR	AC004817.1
101	14_71796137_G_GT	LVMVR	RP6-91H8.3
101	14_71796137_G_GT	LVMVR	RP6-91H8.5
102	15_85357649_A_C	LVMVR	PDE8A	2			3	Check cardiac indication - signal could be upstream regulation of this?
102	15_85357649_A_C	LVMVR	ALPK3	1	1		2	Diseases associated with ALPK3 include Cardiomyopathy, Familial Hypertrophic 27
102	15_85357649_A_C	LVMVR	SEC11A			1		J: I would suggest to increase the basepair range of this plot - Incretin synthesis, secretion, and inactivation.
102	15_85357649_A_C	LVMVR	SLC28A1
102	15_85357649_A_C	LVMVR	ZNF592
102	15_85357649_A_C	LVMVR	ZSCAN2
102	15_85357649_A_C	LVMVR	SCAND2P
102	15_85357649_A_C	LVMVR	WDR73
102	15_85357649_A_C	LVMVR	UBE2Q2P1
102	15_85357649_A_C	LVMVR	NMB	3	2	2	1	The encoded protein may regulate colonic smooth muscle contraction through binding to its cognate receptor, the neuromedin B receptor (NMBR). Polymorphisms of this gene may be associated with hunger, weight gain and obesity.
102	15_85357649_A_C	LVMVR	SNORA25
102	15_85357649_A_C	LVMVR	RNU6-339P
102	15_85357649_A_C	LVMVR	RNU6-796P
102	15_85357649_A_C	LVMVR	RP11-182J1.1
102	15_85357649_A_C	LVMVR	EGLN1P1
102	15_85357649_A_C	LVMVR	RP11-182J1.5
102	15_85357649_A_C	LVMVR	RP11-7M10.2
102	15_85357649_A_C	LVMVR	RP11-245C17.2
102	15_85357649_A_C	LVMVR	LINC00933
102	15_85357649_A_C	LVMVR	RP11-255M6.1
88	15_85379544_C_T	LVEF	PDE8A	2			2
88	15_85379544_C_T	LVEF	ALPK3	1	1	1	1
88	15_85379544_C_T	LVEF	SEC11A
88	15_85379544_C_T	LVEF	SLC28A1
88	15_85379544_C_T	LVEF	ZNF592
88	15_85379544_C_T	LVEF	ZSCAN2
88	15_85379544_C_T	LVEF	SCAND2P
88	15_85379544_C_T	LVEF	WDR73
88	15_85379544_C_T	LVEF	NMB	3	2	2	3
88	15_85379544_C_T	LVEF	SNORA25
88	15_85379544_C_T	LVEF	RNU6-339P
88	15_85379544_C_T	LVEF	RNU6-796P
88	15_85379544_C_T	LVEF	RP11-182J1.1
88	15_85379544_C_T	LVEF	EGLN1P1
88	15_85379544_C_T	LVEF	RP11-182J1.5
88	15_85379544_C_T	LVEF	RP11-7M10.2
88	15_85379544_C_T	LVEF	RP11-245C17.2
88	15_85379544_C_T	LVEF	RP11-255M6.1
68	15_85403496_A_G	LVESV	PDE8A	2			2
68	15_85403496_A_G	LVESV	ALPK3	1	1	1	1	J: I would suggest to increase the basepair range of this plot
68	15_85403496_A_G	LVESV	SEC11A
68	15_85403496_A_G	LVESV	SLC28A1
68	15_85403496_A_G	LVESV	ZNF592
68	15_85403496_A_G	LVESV	ZSCAN2
68	15_85403496_A_G	LVESV	SCAND2P
68	15_85403496_A_G	LVESV	WDR73
68	15_85403496_A_G	LVESV	NMB	3	2	2	3
68	15_85403496_A_G	LVESV	SNORA25
68	15_85403496_A_G	LVESV	RNU6-339P
68	15_85403496_A_G	LVESV	RNU6-796P
68	15_85403496_A_G	LVESV	RP11-182J1.1
68	15_85403496_A_G	LVESV	EGLN1P1
68	15_85403496_A_G	LVESV	RP11-182J1.5
68	15_85403496_A_G	LVESV	RP11-7M10.2
68	15_85403496_A_G	LVESV	RP11-245C17.2
68	15_85403496_A_G	LVESV	RP11-255M6.1
93	15_99271135_A_G	LVEDM	IGF1R	1	1	1	1	check the nearest gene here
93	15_99271135_A_G	LVEDM	PGPEP1L
93	15_99271135_A_G	LVEDM	FAM169B
93	15_99271135_A_G	LVEDM	RP11-35O15.1
93	15_99271135_A_G	LVEDM	RP11-654A16.3
93	15_99271135_A_G	LVEDM	RP11-654A16.1
93	15_99271135_A_G	LVEDM	MIR4714
103	15_99273075_C_T	LVMVR	IGF1R	1	1	1	1	check the nearest gene here
103	15_99273075_C_T	LVMVR	PGPEP1L
103	15_99273075_C_T	LVMVR	FAM169B
103	15_99273075_C_T	LVMVR	RP11-35O15.1
103	15_99273075_C_T	LVMVR	RP11-654A16.3
103	15_99273075_C_T	LVMVR	RP11-654A16.1
103	15_99273075_C_T	LVMVR	MIR4714
104	16_951372_T_TG	LVMVR	SOX8
104	16_951372_T_TG	LVMVR	RPUSD1
104	16_951372_T_TG	LVMVR	MSLN
104	16_951372_T_TG	LVMVR	LMF1	1	1	1	1	Among its related pathways are Lipoprotein metabolism and Metabolism
104	16_951372_T_TG	LVMVR	NARFL
104	16_951372_T_TG	LVMVR	HAGHL
104	16_951372_T_TG	LVMVR	FAM173A
104	16_951372_T_TG	LVMVR	METRN
104	16_951372_T_TG	LVMVR	STUB1				3
104	16_951372_T_TG	LVMVR	RHBDL1
104	16_951372_T_TG	LVMVR	WDR24
104	16_951372_T_TG	LVMVR	FBXL16
104	16_951372_T_TG	LVMVR	CHTF18
104	16_951372_T_TG	LVMVR	GNG13				2
104	16_951372_T_TG	LVMVR	RHOT2
104	16_951372_T_TG	LVMVR	WDR90
104	16_951372_T_TG	LVMVR	JMJD8
104	16_951372_T_TG	LVMVR	CCDC78
104	16_951372_T_TG	LVMVR	MSLNL
104	16_951372_T_TG	LVMVR	SSTR5
104	16_951372_T_TG	LVMVR	PRR25
104	16_951372_T_TG	LVMVR	AC009041.1
104	16_951372_T_TG	LVMVR	C1QTNF8
104	16_951372_T_TG	LVMVR	MIR662
104	16_951372_T_TG	LVMVR	LA16c-380A1.1
104	16_951372_T_TG	LVMVR	LA16c-306A4.1
104	16_951372_T_TG	LVMVR	LA16c-306A4.2
104	16_951372_T_TG	LVMVR	LA16c-313D11.9
104	16_951372_T_TG	LVMVR	LA16c-366D3.1
104	16_951372_T_TG	LVMVR	RP11-161M6.3
104	16_951372_T_TG	LVMVR	LA16c-381G6.1
104	16_951372_T_TG	LVMVR	LA16c-349E11.1
104	16_951372_T_TG	LVMVR	RP11-161M6.2
104	16_951372_T_TG	LVMVR	LA16c-313D11.12
104	16_951372_T_TG	LVMVR	SSTR5-AS1
104	16_951372_T_TG	LVMVR	RP11-161M6.5
104	16_951372_T_TG	LVMVR	LA16c-349E10.1
104	16_951372_T_TG	LVMVR	AC009041.2
105	17_1302472_A_G	LVMVR	SCARF1
105	17_1302472_A_G	LVMVR	YWHAE	1	2	1	1	role in diverse biochemical activities related to signal transduction, such as cell division and regulation of insulin sensitivity.
105	17_1302472_A_G	LVMVR	INPP5K
105	17_1302472_A_G	LVMVR	ABR
105	17_1302472_A_G	LVMVR	CRK	2	1	2	2
105	17_1302472_A_G	LVMVR	SLC43A2
105	17_1302472_A_G	LVMVR	RILP
105	17_1302472_A_G	LVMVR	PITPNA
105	17_1302472_A_G	LVMVR	TUSC5	3				Regulates insulin-mediated adipose tissue glucose uptake and transport by modulation of SLC2A4 recycling. Not required for SLC2A4 membrane fusion upon an initial stimulus, but rather is necessary for proper protein recycling during prolonged insulin stimulation
105	17_1302472_A_G	LVMVR	MYO1C	4		3
105	17_1302472_A_G	LVMVR	BHLHA9
105	17_1302472_A_G	LVMVR	AC016292.1
105	17_1302472_A_G	LVMVR	PITPNA-AS1
105	17_1302472_A_G	LVMVR	snoU13
105	17_1302472_A_G	LVMVR	RN7SL105P
105	17_1302472_A_G	LVMVR	AC144836.1
105	17_1302472_A_G	LVMVR	RP11-818O24.3
57	17_1374195_A_G	LVEDV	SCARF1
57	17_1374195_A_G	LVEDV	YWHAE	3		3
57	17_1374195_A_G	LVEDV	INPP5K
57	17_1374195_A_G	LVEDV	ABR
57	17_1374195_A_G	LVEDV	CRK	1	1	2	2
57	17_1374195_A_G	LVEDV	SLC43A2
57	17_1374195_A_G	LVEDV	RILP
57	17_1374195_A_G	LVEDV	WDR81
57	17_1374195_A_G	LVEDV	PRPF8
57	17_1374195_A_G	LVEDV	PITPNA					Diseases associated with PITPNA include Cerebellar Ataxia, Cayman Type and Tangier Disease
57	17_1374195_A_G	LVEDV	TUSC5
57	17_1374195_A_G	LVEDV	TLCD2
57	17_1374195_A_G	LVEDV	MIR22HG
57	17_1374195_A_G	LVEDV	MYO1C	2	2	1	1
57	17_1374195_A_G	LVEDV	BHLHA9
57	17_1374195_A_G	LVEDV	PITPNA-AS1
57	17_1374195_A_G	LVEDV	snoU13
57	17_1374195_A_G	LVEDV	RN7SL105P
57	17_1374195_A_G	LVEDV	AC144836.1
57	17_1374195_A_G	LVEDV	RP11-818O24.3
69	17_1374195_A_G	LVESV	SCARF1
69	17_1374195_A_G	LVESV	YWHAE	3		3
69	17_1374195_A_G	LVESV	INPP5K
69	17_1374195_A_G	LVESV	ABR
69	17_1374195_A_G	LVESV	CRK	1	1	2	2
69	17_1374195_A_G	LVESV	SLC43A2
69	17_1374195_A_G	LVESV	RILP
69	17_1374195_A_G	LVESV	WDR81
69	17_1374195_A_G	LVESV	PRPF8
69	17_1374195_A_G	LVESV	PITPNA	4				Diseases associated with PITPNA include Cerebellar Ataxia, Cayman Type and Tangier Disease (High Density Lipoprotein Deficiency, Tangier Type)
69	17_1374195_A_G	LVESV	TUSC5
69	17_1374195_A_G	LVESV	TLCD2
69	17_1374195_A_G	LVESV	MIR22HG
69	17_1374195_A_G	LVESV	MYO1C	2	2	1	1
69	17_1374195_A_G	LVESV	BHLHA9
69	17_1374195_A_G	LVESV	PITPNA-AS1
69	17_1374195_A_G	LVESV	snoU13
69	17_1374195_A_G	LVESV	RN7SL105P
69	17_1374195_A_G	LVESV	AC144836.1
69	17_1374195_A_G	LVESV	RP11-818O24.3
94	17_37813856_C_G	LVEDM	GSDMB
94	17_37813856_C_G	LVEDM	MED1
94	17_37813856_C_G	LVEDM	STARD3	2	2	1	1	J: There are a whole bunch of genes that may be likely candidates. Also the signal extents more to the left C: probably mainly mediates cholesterol transport from the endoplasmic reticulum to endosomes (PubMed:28377464). Does not activate transcriptional cholesterol sensing (PubMed:28377464). Able to bind other lipids, such as lutein, a xanthophyll carotenoids that form the macular pigment of the…
94	17_37813856_C_G	LVEDM	PPP1R1B	1				Diseases associated with PPP1R1B include Heart Disease and Schizophrenia
94	17_37813856_C_G	LVEDM	ERBB2				2
94	17_37813856_C_G	LVEDM	GRB7
94	17_37813856_C_G	LVEDM	MIEN1
94	17_37813856_C_G	LVEDM	PNMT		1		4
94	17_37813856_C_G	LVEDM	PGAP3		3
94	17_37813856_C_G	LVEDM	IKZF3
94	17_37813856_C_G	LVEDM	CDK12
94	17_37813856_C_G	LVEDM	NEUROD2
94	17_37813856_C_G	LVEDM	TCAP				3
94	17_37813856_C_G	LVEDM	ZPBP2
94	17_37813856_C_G	LVEDM	AC087491.2
94	17_37813856_C_G	LVEDM	RNU6-233P
94	17_37813856_C_G	LVEDM	RNU6-981P
94	17_37813856_C_G	LVEDM	AC079199.2
94	17_37813856_C_G	LVEDM	RP11-94L15.2
94	17_37813856_C_G	LVEDM	KRT8P34
94	17_37813856_C_G	LVEDM	MIR4728
107	17_43667635_A_G	LVMVR	KANSL1
107	17_43667635_A_G	LVMVR	CRHR1			1	1	J: I would suggest to increase the basepair range of this plot (next page contains another piece of this locus)
107	17_43667635_A_G	LVMVR	RP11-798G7.5
107	17_43667635_A_G	LVMVR	ARHGAP27
107	17_43667635_A_G	LVMVR	CRHR1-IT1
107	17_43667635_A_G	LVMVR	RPS26P8
107	17_43667635_A_G	LVMVR	LRRC37A4P
107	17_43667635_A_G	LVMVR	PLEKHM1		1
107	17_43667635_A_G	LVMVR	AC091132.1
107	17_43667635_A_G	LVMVR	RP11-707O23.5
107	17_43667635_A_G	LVMVR	RP11-105N13.4
107	17_43667635_A_G	LVMVR	AC091132.2
107	17_43667635_A_G	LVMVR	DND1P1
107	17_43667635_A_G	LVMVR	RN7SL730P
107	17_43667635_A_G	LVMVR	RP11-293E1.2
107	17_43667635_A_G	LVMVR	RN7SL739P
107	17_43667635_A_G	LVMVR	RP11-293E1.1
107	17_43667635_A_G	LVMVR	RP11-798G7.4
107	17_43667635_A_G	LVMVR	RP11-798G7.8
107	17_43667635_A_G	LVMVR	RP11-798G7.6
107	17_43667635_A_G	LVMVR	RP11-798G7.7
107	17_43667635_A_G	LVMVR	CTB-39G8.3
107	17_43667635_A_G	LVMVR	CTB-39G8.2
95	17_44358811_A_G	LVEDM	KANSL1	1	1	1	1	J: I would suggest to increase the basepair range of this plot
95	17_44358811_A_G	LVEDM	LRRC37A	2				AFS: this looks like the nearest gene, not ARL17B
95	17_44358811_A_G	LVEDM	ARL17A
95	17_44358811_A_G	LVEDM	KANSL1-AS1
95	17_44358811_A_G	LVEDM	ARL17B
95	17_44358811_A_G	LVEDM	LRRC37A2
95	17_44358811_A_G	LVEDM	Y_RNA
95	17_44358811_A_G	LVEDM	RNU7-101P
95	17_44358811_A_G	LVEDM	NSFP1					N-Ethylmaleimide-Sensitive Factor Pseudogene 1
95	17_44358811_A_G	LVEDM	RP11-259G18.1
95	17_44358811_A_G	LVEDM	RP11-669E14.6
95	17_44358811_A_G	LVEDM	RP11-259G18.2
95	17_44358811_A_G	LVEDM	RP11-259G18.3
95	17_44358811_A_G	LVEDM	RN7SL656P
95	17_44358811_A_G	LVEDM	RP11-995C19.2
106	17_44793283_C_T	LVMVR	NSF	1	1	1	1	J: This is the second piece of this locus
106	17_44793283_C_T	LVMVR	WNT3
106	17_44793283_C_T	LVMVR	GOSR2
106	17_44793283_C_T	LVMVR	WNT9B
106	17_44793283_C_T	LVMVR	ARL17A
106	17_44793283_C_T	LVMVR	RNU6ATAC3P
106	17_44793283_C_T	LVMVR	RPS7P11
106	17_44793283_C_T	LVMVR	FAM215B
106	17_44793283_C_T	LVMVR	LRRC37A2
106	17_44793283_C_T	LVMVR	NSFP1
106	17_44793283_C_T	LVMVR	RP11-63A1.1
106	17_44793283_C_T	LVMVR	RP11-63A1.2
106	17_44793283_C_T	LVMVR	RP11-156P1.2
106	17_44793283_C_T	LVMVR	RN7SL199P
106	17_44793283_C_T	LVMVR	RP11-995C19.2
10	17_45013271_C_T	RVEDV	CDC27			2
10	17_45013271_C_T	RVEDV	NSF				2
10	17_45013271_C_T	RVEDV	WNT3
10	17_45013271_C_T	RVEDV	GOSR2	1	1	1	1
10	17_45013271_C_T	RVEDV	WNT9B
10	17_45013271_C_T	RVEDV	RPRML
10	17_45013271_C_T	RVEDV	RNU6ATAC3P
10	17_45013271_C_T	RVEDV	RPS7P11
10	17_45013271_C_T	RVEDV	AC002558.1
10	17_45013271_C_T	RVEDV	RP5-867C24.1
10	17_45013271_C_T	RVEDV	RP5-867C24.5
10	17_45013271_C_T	RVEDV	RP11-63A1.1
10	17_45013271_C_T	RVEDV	RP11-63A1.2
10	17_45013271_C_T	RVEDV	RP5-867C24.4
10	17_45013271_C_T	RVEDV	RP11-156P1.2
10	17_45013271_C_T	RVEDV	RP11-156P1.3
10	17_45013271_C_T	RVEDV	LRRC37A17P
10	17_45013271_C_T	RVEDV	RN7SL270P
10	17_45013271_C_T	RVEDV	MIR5089
30	17_45013271_C_T	RVESV	CDC27			2
30	17_45013271_C_T	RVESV	NSF				2
30	17_45013271_C_T	RVESV	WNT3
30	17_45013271_C_T	RVESV	GOSR2	1	1	1	1	this gene may be involved in familial essential hypertension
30	17_45013271_C_T	RVESV	WNT9B
30	17_45013271_C_T	RVESV	RPRML
30	17_45013271_C_T	RVESV	RNU6ATAC3P
30	17_45013271_C_T	RVESV	RPS7P11
30	17_45013271_C_T	RVESV	AC002558.1
30	17_45013271_C_T	RVESV	RP5-867C24.1
30	17_45013271_C_T	RVESV	RP5-867C24.5
30	17_45013271_C_T	RVESV	RP11-63A1.1
30	17_45013271_C_T	RVESV	RP11-63A1.2
30	17_45013271_C_T	RVESV	RP5-867C24.4
30	17_45013271_C_T	RVESV	RP11-156P1.2
30	17_45013271_C_T	RVESV	RP11-156P1.3
30	17_45013271_C_T	RVESV	LRRC37A17P
30	17_45013271_C_T	RVESV	RN7SL270P
30	17_45013271_C_T	RVESV	MIR5089
49	18_34219777_G_GTT	RVEF	FHOD3	1	1	1	1	This protein is thought to play a role in actin filament polymerization in cardiomyocytes. Mutations in this gene have been associated with dilated cardiomyopathy (DCM), characterized by dilation of the ventricular chamber, leading to impairment of systolic pump function and subsequent heart failure. Increased levels of the protein encoded by this gene have been observed in individuals with hyper…
49	18_34219777_G_GTT	RVEF	TPGS2
49	18_34219777_G_GTT	RVEF	KIAA1328				2
49	18_34219777_G_GTT	RVEF	SNORD112
70	18_55938204_A_G	LVESV	NEDD4L	2	1	1	1	Single nucleotide polymorphisms in this gene may be associated with essential hypertension
70	18_55938204_A_G	LVESV	ALPK2	1				Regulates cardiac development and cardiomyocyte differentiation
70	18_55938204_A_G	LVESV	MIR122
70	18_55938204_A_G	LVESV	AC105105.1
70	18_55938204_A_G	LVESV	RP11-1151B14.3
70	18_55938204_A_G	LVESV	RP11-845C23.3
70	18_55938204_A_G	LVESV	RP11-845C23.2
70	18_55938204_A_G	LVESV	RP11-1151B14.2
70	18_55938204_A_G	LVESV	RP11-718I15.1
89	18_55956865_G_T	LVEF	NEDD4L	2	1	1	1
89	18_55956865_G_T	LVEF	ALPK2	1
89	18_55956865_G_T	LVEF	MIR122
89	18_55956865_G_T	LVEF	AC105105.1
89	18_55956865_G_T	LVEF	RP11-1151B14.4
89	18_55956865_G_T	LVEF	RP11-1151B14.3
89	18_55956865_G_T	LVEF	RP11-845C23.3
89	18_55956865_G_T	LVEF	RP11-845C23.2
89	18_55956865_G_T	LVEF	RP11-1151B14.2
89	18_55956865_G_T	LVEF	RP11-718I15.1
11	19_46301456_A_C	RVEDV	PGLYRP1
11	19_46301456_A_C	RVEDV	GIPR
11	19_46301456_A_C	RVEDV	QPCTL
11	19_46301456_A_C	RVEDV	DMPK	1	3	2	2	Also critical to the modulation of cardiac contractility and to the maintenance of proper cardiac conduction activity probably through the regulation of cellular calcium homeostasis.
11	19_46301456_A_C	RVEDV	RSPH6A			3
11	19_46301456_A_C	RVEDV	NOVA2
11	19_46301456_A_C	RVEDV	CCDC61
11	19_46301456_A_C	RVEDV	OPA3
11	19_46301456_A_C	RVEDV	SNRPD2
11	19_46301456_A_C	RVEDV	EML2
11	19_46301456_A_C	RVEDV	SYMPK		2	1	1
11	19_46301456_A_C	RVEDV	IRF2BP1
11	19_46301456_A_C	RVEDV	FOXA3		1
11	19_46301456_A_C	RVEDV	MYPOP
11	19_46301456_A_C	RVEDV	SIX5
11	19_46301456_A_C	RVEDV	FBXO46
11	19_46301456_A_C	RVEDV	GPR4
11	19_46301456_A_C	RVEDV	DMWD			4	3
11	19_46301456_A_C	RVEDV	NANOS2
11	19_46301456_A_C	RVEDV	MIR330
11	19_46301456_A_C	RVEDV	IGFL4
11	19_46301456_A_C	RVEDV	MIR642A
11	19_46301456_A_C	RVEDV	MIR769
11	19_46301456_A_C	RVEDV	AC074212.3
11	19_46301456_A_C	RVEDV	RN7SL836P
11	19_46301456_A_C	RVEDV	AC074212.5
11	19_46301456_A_C	RVEDV	AC074212.6
11	19_46301456_A_C	RVEDV	C19orf83
11	19_46301456_A_C	RVEDV	CTC-344H19.4
11	19_46301456_A_C	RVEDV	AC011530.4
11	19_46301456_A_C	RVEDV	AC092301.3
31	19_46310895_A_C	RVESV	PGLYRP1
31	19_46310895_A_C	RVESV	GIPR
31	19_46310895_A_C	RVESV	QPCTL
31	19_46310895_A_C	RVESV	DMPK	1	3	2	2
31	19_46310895_A_C	RVESV	RSPH6A			3
31	19_46310895_A_C	RVESV	NOVA2
31	19_46310895_A_C	RVESV	CCDC61
31	19_46310895_A_C	RVESV	OPA3
31	19_46310895_A_C	RVESV	SNRPD2
31	19_46310895_A_C	RVESV	EML2
31	19_46310895_A_C	RVESV	SYMPK		1	1	1
31	19_46310895_A_C	RVESV	IRF2BP1
31	19_46310895_A_C	RVESV	FOXA3		2
31	19_46310895_A_C	RVESV	MYPOP
31	19_46310895_A_C	RVESV	SIX5
31	19_46310895_A_C	RVESV	FBXO46
31	19_46310895_A_C	RVESV	GPR4
31	19_46310895_A_C	RVESV	DMWD			4
31	19_46310895_A_C	RVESV	NANOS2
31	19_46310895_A_C	RVESV	MIR330
31	19_46310895_A_C	RVESV	IGFL4
31	19_46310895_A_C	RVESV	MIR642A
31	19_46310895_A_C	RVESV	MIR769
31	19_46310895_A_C	RVESV	AC074212.3
31	19_46310895_A_C	RVESV	RN7SL836P
31	19_46310895_A_C	RVESV	AC074212.5
31	19_46310895_A_C	RVESV	AC074212.6
31	19_46310895_A_C	RVESV	C19orf83
31	19_46310895_A_C	RVESV	CTC-344H19.4
31	19_46310895_A_C	RVESV	AC011530.4
31	19_46310895_A_C	RVESV	AC092301.3
58	19_46315809_A_G	LVEDV	PGLYRP1
58	19_46315809_A_G	LVEDV	GIPR
58	19_46315809_A_G	LVEDV	QPCTL
58	19_46315809_A_G	LVEDV	DMPK	1	3	2	2	Could also be a separate signal at this loci
58	19_46315809_A_G	LVEDV	RSPH6A			3
58	19_46315809_A_G	LVEDV	NOVA2
58	19_46315809_A_G	LVEDV	CCDC61
58	19_46315809_A_G	LVEDV	OPA3
58	19_46315809_A_G	LVEDV	SNRPD2
58	19_46315809_A_G	LVEDV	EML2
58	19_46315809_A_G	LVEDV	SYMPK		1	1	1
58	19_46315809_A_G	LVEDV	IRF2BP1
58	19_46315809_A_G	LVEDV	FOXA3		2
58	19_46315809_A_G	LVEDV	MYPOP
58	19_46315809_A_G	LVEDV	SIX5
58	19_46315809_A_G	LVEDV	FBXO46
58	19_46315809_A_G	LVEDV	GPR4
58	19_46315809_A_G	LVEDV	DMWD			4
58	19_46315809_A_G	LVEDV	NANOS2
58	19_46315809_A_G	LVEDV	MIR330
58	19_46315809_A_G	LVEDV	IGFL4
58	19_46315809_A_G	LVEDV	MIR642A
58	19_46315809_A_G	LVEDV	MIR769
58	19_46315809_A_G	LVEDV	AC074212.3
58	19_46315809_A_G	LVEDV	RN7SL836P
58	19_46315809_A_G	LVEDV	AC074212.5
58	19_46315809_A_G	LVEDV	AC074212.6
58	19_46315809_A_G	LVEDV	C19orf83
58	19_46315809_A_G	LVEDV	CTC-344H19.4
58	19_46315809_A_G	LVEDV	AC011530.4
58	19_46315809_A_G	LVEDV	AC092301.3
71	19_46315809_A_G	LVESV	PGLYRP1
71	19_46315809_A_G	LVESV	GIPR
71	19_46315809_A_G	LVESV	QPCTL
71	19_46315809_A_G	LVESV	DMPK	1	3	2	2
71	19_46315809_A_G	LVESV	RSPH6A			3
71	19_46315809_A_G	LVESV	NOVA2
71	19_46315809_A_G	LVESV	CCDC61
71	19_46315809_A_G	LVESV	OPA3
71	19_46315809_A_G	LVESV	SNRPD2
71	19_46315809_A_G	LVESV	EML2
71	19_46315809_A_G	LVESV	SYMPK		1	1	1
71	19_46315809_A_G	LVESV	IRF2BP1
71	19_46315809_A_G	LVESV	FOXA3		2
71	19_46315809_A_G	LVESV	MYPOP
71	19_46315809_A_G	LVESV	SIX5
71	19_46315809_A_G	LVESV	FBXO46
71	19_46315809_A_G	LVESV	GPR4
71	19_46315809_A_G	LVESV	DMWD			4
71	19_46315809_A_G	LVESV	NANOS2
71	19_46315809_A_G	LVESV	MIR330
71	19_46315809_A_G	LVESV	IGFL4
71	19_46315809_A_G	LVESV	MIR642A
71	19_46315809_A_G	LVESV	MIR769
71	19_46315809_A_G	LVESV	AC074212.3
71	19_46315809_A_G	LVESV	RN7SL836P
71	19_46315809_A_G	LVESV	AC074212.5
71	19_46315809_A_G	LVESV	AC074212.6
71	19_46315809_A_G	LVESV	C19orf83
71	19_46315809_A_G	LVESV	CTC-344H19.4
71	19_46315809_A_G	LVESV	AC011530.4
71	19_46315809_A_G	LVESV	AC092301.3
1	2_26922062_A_G	RVEDV	OTOF
1	2_26922062_A_G	RVEDV	CENPA
1	2_26922062_A_G	RVEDV	CDKN2AIPNLP2
1	2_26922062_A_G	RVEDV	DPYSL5
1	2_26922062_A_G	RVEDV	DRC1
1	2_26922062_A_G	RVEDV	CIB4
1	2_26922062_A_G	RVEDV	KCNK3	1	1	1	1	KCNK3 (Potassium Two Pore Domain Channel Subfamily K Member 3) is a Protein Coding gene. Diseases associated with KCNK3 include Pulmonary Hypertension, Primary, 4 and Idiopathic/Heritable Pulmonary Arterial Hypertension. Among its related pathways are Activation of cAMP-Dependent PKA and Cardiac conduction.
1	2_26922062_A_G	RVEDV	C2orf70
1	2_26922062_A_G	RVEDV	SLC35F6
1	2_26922062_A_G	RVEDV	AC015977.5
1	2_26922062_A_G	RVEDV	AC015977.6
14	2_26929282_G_T	RVESV	OTOF
14	2_26929282_G_T	RVESV	CENPA
14	2_26929282_G_T	RVESV	CDKN2AIPNLP2
14	2_26929282_G_T	RVESV	DPYSL5
14	2_26929282_G_T	RVESV	DRC1
14	2_26929282_G_T	RVESV	CIB4
14	2_26929282_G_T	RVESV	KCNK3	1	1	1	1
14	2_26929282_G_T	RVESV	C2orf70
14	2_26929282_G_T	RVESV	SLC35F6
14	2_26929282_G_T	RVESV	AC015977.5
14	2_26929282_G_T	RVESV	AC015977.6
14	2_26929282_G_T	RVESV	AC013472.4
15	2_179442292_T_TA	RVESV	FKBP7		2	2
15	2_179442292_T_TA	RVESV	OSBPL6
15	2_179442292_T_TA	RVESV	PLEKHA3
15	2_179442292_T_TA	RVESV	TTN	1	1	1	1	Mutations in this gene are associated with familial hypertrophic cardiomyopathy 9
15	2_179442292_T_TA	RVESV	PRKRA
15	2_179442292_T_TA	RVESV	DFNB59
15	2_179442292_T_TA	RVESV	AC009948.5
15	2_179442292_T_TA	RVESV	TTN-AS1	2				'Can''t rule out the antisense as a regulator'
15	2_179442292_T_TA	RVESV	AC009948.7
15	2_179442292_T_TA	RVESV	RP11-65L3.1
15	2_179442292_T_TA	RVESV	RP11-88L24.4
15	2_179442292_T_TA	RVESV	RP11-171I2.1
15	2_179442292_T_TA	RVESV	RP11-65L3.2
15	2_179442292_T_TA	RVESV	RP11-171I2.2
15	2_179442292_T_TA	RVESV	RP11-65L3.4
15	2_179442292_T_TA	RVESV	RP11-171I2.5
15	2_179442292_T_TA	RVESV	RP11-171I2.4
15	2_179442292_T_TA	RVESV	RP11-171I2.3
61	2_179490478_C_T	LVESV	FKBP7		2	2	2
61	2_179490478_C_T	LVESV	OSBPL6
61	2_179490478_C_T	LVESV	PLEKHA3
61	2_179490478_C_T	LVESV	TTN	1	1	1	1
61	2_179490478_C_T	LVESV	CCDC141
61	2_179490478_C_T	LVESV	PRKRA
61	2_179490478_C_T	LVESV	DFNB59
61	2_179490478_C_T	LVESV	AC009948.5
61	2_179490478_C_T	LVESV	TTN-AS1	2
61	2_179490478_C_T	LVESV	AC009948.7
61	2_179490478_C_T	LVESV	RNU7-104P
61	2_179490478_C_T	LVESV	RP11-65L3.1
61	2_179490478_C_T	LVESV	RP11-88L24.4
61	2_179490478_C_T	LVESV	RP11-171I2.1
61	2_179490478_C_T	LVESV	RP11-65L3.2
61	2_179490478_C_T	LVESV	RP11-171I2.2
61	2_179490478_C_T	LVESV	RP11-65L3.4
61	2_179490478_C_T	LVESV	RP11-171I2.5
61	2_179490478_C_T	LVESV	RP11-171I2.4
61	2_179490478_C_T	LVESV	RP11-171I2.3
77	2_179514433_C_T	LVEF	FKBP7		2	2	2
77	2_179514433_C_T	LVEF	PLEKHA3
77	2_179514433_C_T	LVEF	TTN	1	1	1	1
77	2_179514433_C_T	LVEF	CCDC141
77	2_179514433_C_T	LVEF	PRKRA
77	2_179514433_C_T	LVEF	DFNB59
77	2_179514433_C_T	LVEF	AC009948.5
77	2_179514433_C_T	LVEF	TTN-AS1	2
77	2_179514433_C_T	LVEF	AC009948.7
77	2_179514433_C_T	LVEF	RNU7-104P
77	2_179514433_C_T	LVEF	RP11-65L3.1
77	2_179514433_C_T	LVEF	RP11-88L24.4
77	2_179514433_C_T	LVEF	RP11-171I2.1
77	2_179514433_C_T	LVEF	RP11-65L3.2
77	2_179514433_C_T	LVEF	RP11-171I2.2
77	2_179514433_C_T	LVEF	RP11-65L3.4
77	2_179514433_C_T	LVEF	RP11-171I2.5
77	2_179514433_C_T	LVEF	RP11-171I2.4
77	2_179514433_C_T	LVEF	RP11-171I2.3
2	2_179558366_C_T	RVEDV	FKBP7		2	2	2
2	2_179558366_C_T	RVEDV	PLEKHA3
2	2_179558366_C_T	RVEDV	TTN	1	1	1	1
2	2_179558366_C_T	RVEDV	CCDC141
2	2_179558366_C_T	RVEDV	PRKRA
2	2_179558366_C_T	RVEDV	DFNB59
2	2_179558366_C_T	RVEDV	TTN-AS1	2
2	2_179558366_C_T	RVEDV	AC009948.7
2	2_179558366_C_T	RVEDV	RNU7-104P
2	2_179558366_C_T	RVEDV	RP11-88L24.4
2	2_179558366_C_T	RVEDV	RP11-171I2.1
2	2_179558366_C_T	RVEDV	RP11-65L3.2
2	2_179558366_C_T	RVEDV	RP11-171I2.2
2	2_179558366_C_T	RVEDV	RP11-65L3.4
2	2_179558366_C_T	RVEDV	RP11-171I2.5
2	2_179558366_C_T	RVEDV	RP11-171I2.4
2	2_179558366_C_T	RVEDV	RP11-171I2.3
40	2_179558366_C_T	RVEF	FKBP7		2	2	2
40	2_179558366_C_T	RVEF	PLEKHA3
40	2_179558366_C_T	RVEF	TTN	1	1	1	1
40	2_179558366_C_T	RVEF	CCDC141
40	2_179558366_C_T	RVEF	PRKRA
40	2_179558366_C_T	RVEF	DFNB59
40	2_179558366_C_T	RVEF	TTN-AS1	2
40	2_179558366_C_T	RVEF	AC009948.7
40	2_179558366_C_T	RVEF	RNU7-104P
40	2_179558366_C_T	RVEF	RP11-88L24.4
40	2_179558366_C_T	RVEF	RP11-171I2.1
40	2_179558366_C_T	RVEF	RP11-65L3.2
40	2_179558366_C_T	RVEF	RP11-171I2.2
40	2_179558366_C_T	RVEF	RP11-65L3.4
40	2_179558366_C_T	RVEF	RP11-171I2.5
40	2_179558366_C_T	RVEF	RP11-171I2.4
40	2_179558366_C_T	RVEF	RP11-171I2.3
16	2_179558366_C_T	RVESV	FKBP7		2	2	2
16	2_179558366_C_T	RVESV	PLEKHA3
16	2_179558366_C_T	RVESV	TTN	1	1	1	1
16	2_179558366_C_T	RVESV	CCDC141
16	2_179558366_C_T	RVESV	PRKRA
16	2_179558366_C_T	RVESV	DFNB59
16	2_179558366_C_T	RVESV	TTN-AS1	2
16	2_179558366_C_T	RVESV	AC009948.7
16	2_179558366_C_T	RVESV	RNU7-104P
16	2_179558366_C_T	RVESV	RP11-88L24.4
16	2_179558366_C_T	RVESV	RP11-171I2.1
16	2_179558366_C_T	RVESV	RP11-65L3.2
16	2_179558366_C_T	RVESV	RP11-171I2.2
16	2_179558366_C_T	RVESV	RP11-65L3.4
16	2_179558366_C_T	RVESV	RP11-171I2.5
16	2_179558366_C_T	RVESV	RP11-171I2.4
16	2_179558366_C_T	RVESV	RP11-171I2.3
90	2_179669931_C_T	LVEDM	TTN	1	1	1	1	There could be multiple signals in TTN in the various phenotypes
90	2_179669931_C_T	LVEDM	CCDC141		2	2	2
90	2_179669931_C_T	LVEDM	RPS6P2
90	2_179669931_C_T	LVEDM	TTN-AS1
90	2_179669931_C_T	LVEDM	RNU7-104P
90	2_179669931_C_T	LVEDM	ACA59
90	2_179669931_C_T	LVEDM	RP11-88L24.4
90	2_179669931_C_T	LVEDM	RP11-171I2.1
90	2_179669931_C_T	LVEDM	RP11-171I2.2
90	2_179669931_C_T	LVEDM	RP11-171I2.5
90	2_179669931_C_T	LVEDM	RP11-171I2.4
90	2_179669931_C_T	LVEDM	RP11-171I2.3
53	2_179669931_C_T	LVEDV	TTN	1	1	1	1
53	2_179669931_C_T	LVEDV	CCDC141		2	2	2
53	2_179669931_C_T	LVEDV	RPS6P2
53	2_179669931_C_T	LVEDV	TTN-AS1
53	2_179669931_C_T	LVEDV	RNU7-104P
53	2_179669931_C_T	LVEDV	ACA59
53	2_179669931_C_T	LVEDV	RP11-88L24.4
53	2_179669931_C_T	LVEDV	RP11-171I2.1
53	2_179669931_C_T	LVEDV	RP11-171I2.2
53	2_179669931_C_T	LVEDV	RP11-171I2.5
53	2_179669931_C_T	LVEDV	RP11-171I2.4
53	2_179669931_C_T	LVEDV	RP11-171I2.3
3	2_179759434_A_G	RVEDV	TTN	1	1	1	1
3	2_179759434_A_G	RVEDV	CCDC141		2	2	2
3	2_179759434_A_G	RVEDV	SESTD1
3	2_179759434_A_G	RVEDV	RPS6P2
3	2_179759434_A_G	RVEDV	TTN-AS1
3	2_179759434_A_G	RVEDV	snoU13
3	2_179759434_A_G	RVEDV	RNU7-104P
3	2_179759434_A_G	RVEDV	ACA59
3	2_179759434_A_G	RVEDV	RP11-88L24.4
3	2_179759434_A_G	RVEDV	RP11-171I2.1
3	2_179759434_A_G	RVEDV	RP11-171I2.3
17	2_179759434_A_G	RVESV	TTN	1	1	1	1
17	2_179759434_A_G	RVESV	CCDC141		2	2	2
17	2_179759434_A_G	RVESV	SESTD1
17	2_179759434_A_G	RVESV	RPS6P2
17	2_179759434_A_G	RVESV	TTN-AS1
17	2_179759434_A_G	RVESV	snoU13
17	2_179759434_A_G	RVESV	RNU7-104P
17	2_179759434_A_G	RVESV	ACA59
17	2_179759434_A_G	RVESV	RP11-88L24.4
17	2_179759434_A_G	RVESV	RP11-171I2.1
17	2_179759434_A_G	RVESV	RP11-171I2.3
33	2_179770998_A_G	RVSV	TTN	1	1	1	1
33	2_179770998_A_G	RVSV	CCDC141		2	2	2
33	2_179770998_A_G	RVSV	SESTD1
33	2_179770998_A_G	RVSV	RPS6P2
33	2_179770998_A_G	RVSV	TTN-AS1
33	2_179770998_A_G	RVSV	snoU13
33	2_179770998_A_G	RVSV	RNU7-104P
33	2_179770998_A_G	RVSV	ACA59
33	2_179770998_A_G	RVSV	RP11-88L24.4
33	2_179770998_A_G	RVSV	RP11-171I2.1
97	2_220432957_A_G	LVMVR	ASIC4	2	1	3	1	These channels have been implicated in synaptic transmission, pain perception as well as mechanoperception
97	2_220432957_A_G	LVMVR	SPEG					This protein family is required for myocyte cytoskeletal development.
97	2_220432957_A_G	LVMVR	SLC4A3	1		4		Diseases associated with SLC4A3 include Cataract 14, Multiple Types and Short Qt Syndrome.
97	2_220432957_A_G	LVMVR	CHPF
97	2_220432957_A_G	LVMVR	DNPEP
97	2_220432957_A_G	LVMVR	INHA			2	2	This gene encodes a member of the TGF-beta (transforming growth factor-beta) superfamily of proteins.
97	2_220432957_A_G	LVMVR	OBSL1			1	3	Cytoskeletal adaptor proteins function in linking the internal cytoskeleton of cells to the cell membrane.
97	2_220432957_A_G	LVMVR	STK11IP
97	2_220432957_A_G	LVMVR	GMPPA
97	2_220432957_A_G	LVMVR	DES
97	2_220432957_A_G	LVMVR	RESP18
97	2_220432957_A_G	LVMVR	TMEM198
97	2_220432957_A_G	LVMVR	RN7SKP213
97	2_220432957_A_G	LVMVR	RPL23P4
97	2_220432957_A_G	LVMVR	AC009502.4
97	2_220432957_A_G	LVMVR	AC053503.11
97	2_220432957_A_G	LVMVR	AC009955.8
97	2_220432957_A_G	LVMVR	AC053503.4
97	2_220432957_A_G	LVMVR	AC009502.1
97	2_220432957_A_G	LVMVR	AC053503.2
97	2_220432957_A_G	LVMVR	AC053503.6
97	2_220432957_A_G	LVMVR	MIR3132
97	2_220432957_A_G	LVMVR	RP11-256I23.3
97	2_220432957_A_G	LVMVR	RP11-316O14.1
97	2_220432957_A_G	LVMVR	RP11-256I23.1
97	2_220432957_A_G	LVMVR	RP11-256I23.2
37	20_36849088_A_G	RVSV	TTI1
37	20_36849088_A_G	RVSV	RPRD1B
37	20_36849088_A_G	RVSV	BPI
37	20_36849088_A_G	RVSV	LBP
37	20_36849088_A_G	RVSV	KIAA1755	2		2	2
37	20_36849088_A_G	RVSV	SNHG11
37	20_36849088_A_G	RVSV	SNHG17
37	20_36849088_A_G	RVSV	TGM2	1	1	1	1	Involved in many biological processes, such as bone development, angiogenesis, wound healing, cellular differentiation, chromatin modification and apoptosis
37	20_36849088_A_G	RVSV	SNORA60
37	20_36849088_A_G	RVSV	RN7SKP185
37	20_36849088_A_G	RVSV	SNORA71D
37	20_36849088_A_G	RVSV	SNORA71C
37	20_36849088_A_G	RVSV	SNORA71
37	20_36849088_A_G	RVSV	CTD-2308N23.2
37	20_36849088_A_G	RVSV	RP4-564F22.5
37	20_36849088_A_G	RVSV	SNORA71A
37	20_36849088_A_G	RVSV	SNORA71B
37	20_36849088_A_G	RVSV	Y_RNA
37	20_36849088_A_G	RVSV	RN7SL237P
78	3_14291003_C_CTTTT	LVEF	SLC6A6	1				Hypotaurinemic retinal degeneration and cardiomyopathy (HTRDC) is an autosomal recessive disorder characterized by low plasma taurine, childhood-onset progressive retinal degeneration, and cardiomyopathy
78	3_14291003_C_CTTTT	LVEF	GRIP2
78	3_14291003_C_CTTTT	LVEF	XPC
78	3_14291003_C_CTTTT	LVEF	CHCHD4
78	3_14291003_C_CTTTT	LVEF	LSM3			1
78	3_14291003_C_CTTTT	LVEF	TMEM43	2	1	2	1	Defects in this gene are the cause of familial arrhythmogenic right ventricular dysplasia type 5
78	3_14291003_C_CTTTT	LVEF	TPRXL
78	3_14291003_C_CTTTT	LVEF	RNA5SP124
78	3_14291003_C_CTTTT	LVEF	VN1R21P
78	3_14291003_C_CTTTT	LVEF	AC093495.4
78	3_14291003_C_CTTTT	LVEF	RP11-536I6.1
78	3_14291003_C_CTTTT	LVEF	RP11-536I6.2
78	3_14291003_C_CTTTT	LVEF	RP11-434D12.1
62	3_14291679_C_T	LVESV	SLC6A6	1
62	3_14291679_C_T	LVESV	GRIP2
62	3_14291679_C_T	LVESV	XPC
62	3_14291679_C_T	LVESV	CHCHD4
62	3_14291679_C_T	LVESV	LSM3			1
62	3_14291679_C_T	LVESV	TMEM43	2	1	2	1
62	3_14291679_C_T	LVESV	TPRXL
62	3_14291679_C_T	LVESV	RNA5SP124
62	3_14291679_C_T	LVESV	VN1R21P
62	3_14291679_C_T	LVESV	AC093495.4
62	3_14291679_C_T	LVESV	RP11-536I6.1
62	3_14291679_C_T	LVESV	RP11-536I6.2
62	3_14291679_C_T	LVESV	RP11-434D12.1
18	3_14294549_C_T	RVESV	SLC6A6	1
18	3_14294549_C_T	RVESV	GRIP2
18	3_14294549_C_T	RVESV	XPC
18	3_14294549_C_T	RVESV	CHCHD4
18	3_14294549_C_T	RVESV	LSM3			1
18	3_14294549_C_T	RVESV	TMEM43	2	1	2	1
18	3_14294549_C_T	RVESV	TPRXL
18	3_14294549_C_T	RVESV	RNA5SP124
18	3_14294549_C_T	RVESV	VN1R21P
18	3_14294549_C_T	RVESV	AC093495.4
18	3_14294549_C_T	RVESV	RP11-536I6.1
18	3_14294549_C_T	RVESV	RP11-536I6.2
18	3_14294549_C_T	RVESV	RP11-434D12.1
41	3_14306782_G_T	RVEF	SLC6A6	1
41	3_14306782_G_T	RVEF	GRIP2
41	3_14306782_G_T	RVEF	XPC
41	3_14306782_G_T	RVEF	CHCHD4
41	3_14306782_G_T	RVEF	LSM3			1
41	3_14306782_G_T	RVEF	TMEM43	2	1	2	1
41	3_14306782_G_T	RVEF	TPRXL
41	3_14306782_G_T	RVEF	RNA5SP124
41	3_14306782_G_T	RVEF	VN1R21P
41	3_14306782_G_T	RVEF	AC093495.4
41	3_14306782_G_T	RVEF	RP11-536I6.1
41	3_14306782_G_T	RVEF	RP11-536I6.2
41	3_14306782_G_T	RVEF	RP11-434D12.1
19	3_14418444_A_G	RVESV	SLC6A6	1	1	1	1	J: same locus as two loci up ^^
19	3_14418444_A_G	RVESV	GRIP2
19	3_14418444_A_G	RVESV	XPC
19	3_14418444_A_G	RVESV	LSM3			2
19	3_14418444_A_G	RVESV	TMEM43	2	2	3	2
19	3_14418444_A_G	RVESV	RNA5SP124
19	3_14418444_A_G	RVESV	RNU6-905P
19	3_14418444_A_G	RVESV	AC093495.4
19	3_14418444_A_G	RVESV	RHBDF1P1
19	3_14418444_A_G	RVESV	RP11-536I6.1
19	3_14418444_A_G	RVESV	RP11-536I6.2
19	3_14418444_A_G	RVESV	RP11-434D12.1
52	3_38766675_A_G	RVPAFR	ACVR2B
52	3_38766675_A_G	RVPAFR	EXOG
52	3_38766675_A_G	RVPAFR	SCN11A	3			3	Voltage-gated sodium channels are transmembrane glycoprotein complexes composed of a large alpha subunit with 24 transmembrane domains and one or more regulatory beta subunits. They are responsible for the generation and propagation of action potentials in neurons and muscle
52	3_38766675_A_G	RVPAFR	SCN5A	1		2	2	Defects in this gene are a cause of long QT syndrome type 3 (LQT3), an autosomal dominant cardiac disease
52	3_38766675_A_G	RVPAFR	SCN10A	2	1	1	1	This protein may be involved in the onset of pain associated with peripheral neuropathy
52	3_38766675_A_G	RVPAFR	Y_RNA
52	3_38766675_A_G	RVPAFR	AC116038.1
52	3_38766675_A_G	RVPAFR	AC116038.2
52	3_38766675_A_G	RVPAFR	DDTP1
52	3_38766675_A_G	RVPAFR	RP11-134J21.1
52	3_38766675_A_G	RVPAFR	RPL18AP7
4	3_99779984_A_T	RVEDV	TBC1D23
4	3_99779984_A_T	RVEDV	FILIP1L	1	2	2	2	Acts as a regulator of the antiangiogenic activity on endothelial cells. When overexpressed in endothelial cells, leads to inhibition of cell proliferation and migration and an increase in apoptosis. Inhibits melanoma growth When expressed in tumor-associated vasculature
4	3_99779984_A_T	RVEDV	CMSS1		1	1	1
4	3_99779984_A_T	RVEDV	TMEM30C
4	3_99779984_A_T	RVEDV	SNORD61
4	3_99779984_A_T	RVEDV	VTI1BP1
4	3_99779984_A_T	RVEDV	RP11-15N24.4
4	3_99779984_A_T	RVEDV	MIR3921
20	3_99779984_A_T	RVESV	TBC1D23
20	3_99779984_A_T	RVESV	FILIP1L	1	2	2	2
20	3_99779984_A_T	RVESV	CMSS1		1	1	1
20	3_99779984_A_T	RVESV	TMEM30C
20	3_99779984_A_T	RVESV	SNORD61
20	3_99779984_A_T	RVESV	VTI1BP1
20	3_99779984_A_T	RVESV	RP11-15N24.4
20	3_99779984_A_T	RVESV	MIR3921
72	3_109560677_A_ATG	LVSV	RP11-457K10.2
72	3_109560677_A_ATG	LVSV	RP11-457K10.1	1	1	1	1	J: no clue for this locus, this is the closest/largest gene C: http://bio-bigdata.hrbmu.edu.cn/CARDIO-LNCRNAS/search_details.jsp?lncrna=ENSG00000242029
72	3_109560677_A_ATG	LVSV	RP11-696F10.1
72	3_109560677_A_ATG	LVSV	MIR4445
72	3_109560677_A_ATG	LVSV	RP11-424I3.1
5	3_158056654_C_T	RVEDV	SHOX2				2
5	3_158056654_C_T	RVEDV	RSRC1			2
5	3_158056654_C_T	RVEDV	MLF1	1	1	1	1	J: I would suggest to increase the basepair range of this plot. C: nterferes with erythropoietin-induced erythroid terminal differentiation by preventing cells from exiting the cell cycle through suppression of CDKN1B/p27Kip1 levels
5	3_158056654_C_T	RVEDV	RP11-113A11.1
5	3_158056654_C_T	RVEDV	RP11-290K4.2
5	3_158056654_C_T	RVEDV	RP11-538P18.2
5	3_158056654_C_T	RVEDV	RP11-538P18.1
21	3_158298615_C_T	RVESV	LXN			3
21	3_158298615_C_T	RVESV	RARRES1			4	3
21	3_158298615_C_T	RVESV	MFSD1
21	3_158298615_C_T	RVESV	GFM1	2	2	2	2
21	3_158298615_C_T	RVESV	RSRC1
21	3_158298615_C_T	RVESV	MLF1	1	1	1	1	J: I would suggest to increase the basepair range of this plot
21	3_158298615_C_T	RVESV	RP11-379F4.4
21	3_158298615_C_T	RVESV	MTAPP1
21	3_158298615_C_T	RVESV	RP11-538P18.2
21	3_158298615_C_T	RVESV	RP11-79M21.3
21	3_158298615_C_T	RVESV	RP11-538P18.1
21	3_158298615_C_T	RVESV	RP11-379F4.1
21	3_158298615_C_T	RVESV	RP11-379F4.8
21	3_158298615_C_T	RVESV	RP11-379F4.7
21	3_158298615_C_T	RVESV	RP11-379F4.9
21	3_158298615_C_T	RVESV	RP11-379F4.6
42	3_158298703_C_T	RVEF	LXN	3		3		A group of rare renal diseases, characterized by amyloid fibril deposition of apolipoprotein A-I or A-II (AApoAI or AApoAII amyloidosis), lysozyme (ALys amyloidosis) or fibrinogen A-alpha chain (AFib amyloidosis) in one or several organs. Renal involvement leading to chronic renal disease and renal failure is a common sign. Additional manifestations depend on the organ involved and the type of am…
42	3_158298703_C_T	RVEF	RARRES1	4	3	4	2
42	3_158298703_C_T	RVEF	MFSD1
42	3_158298703_C_T	RVEF	GFM1	2	2	2	3
42	3_158298703_C_T	RVEF	RSRC1
42	3_158298703_C_T	RVEF	MLF1	1	1	1	1	J: I noticed that the red dots of the genes in this plot are not the same as the one right before this one, while the genes are the same. Chris could you please check? :)
42	3_158298703_C_T	RVEF	RP11-379F4.4					AFS: It is a slightly different lead variants right, might that explain it?
42	3_158298703_C_T	RVEF	MTAPP1
42	3_158298703_C_T	RVEF	RP11-538P18.2
42	3_158298703_C_T	RVEF	RP11-79M21.3
42	3_158298703_C_T	RVEF	RP11-538P18.1
42	3_158298703_C_T	RVEF	RP11-379F4.1
42	3_158298703_C_T	RVEF	RP11-379F4.8
42	3_158298703_C_T	RVEF	RP11-379F4.7
42	3_158298703_C_T	RVEF	RP11-379F4.9
42	3_158298703_C_T	RVEF	RP11-379F4.6
79	4_16034589_C_T	LVEF	CD38	3			2
79	4_16034589_C_T	LVEF	PROM1	1	1	1	1	Mutations in this gene have been shown to result in retinitis pigmentosa and Stargardt disease. Binds cholesterol in cholesterol-containing plasma membrane microdomains and may play a role in the organization of the apical plasma membrane in epithelial cells
79	4_16034589_C_T	LVEF	FGFBP1	2				Acts as a carrier protein that release fibroblast-binding factors (FGFs) from the extracellular matrix (EM) storage and thus enhance the mitogenic activity of FGFs. Enhances FGF2 signaling during tissue repair, angiogenesis and in tumor growth
79	4_16034589_C_T	LVEF	FGFBP2
79	4_16034589_C_T	LVEF	TAPT1
79	4_16034589_C_T	LVEF	RPS21P4
79	4_16034589_C_T	LVEF	RP11-452J21.2
79	4_16034589_C_T	LVEF	RP11-442P12.1
79	4_16034589_C_T	LVEF	RNU6-350P
79	4_16034589_C_T	LVEF	TAPT1-AS1
22	4_120438654_C_CT	RVESV	PDE5A	1	1	1	1	It is involved in the regulation of intracellular concentrations of cyclic nucleotides and is important for smooth muscle relaxation in the cardiovascular system
22	4_120438654_C_CT	RVESV	FABP2	2	2	3	3	Diseases associated with FABP2 include Perinatal Necrotizing Enterocolitis and Acute Vascular Insufficiency Of Intestine. Among its related pathways are Lipoprotein metabolism and Metabolism.
22	4_120438654_C_CT	RVESV	USP53			2	2
22	4_120438654_C_CT	RVESV	C4orf3
22	4_120438654_C_CT	RVESV	RNU4-33P
22	4_120438654_C_CT	RVESV	SNORA11
22	4_120438654_C_CT	RVESV	RNU6-1217P
22	4_120438654_C_CT	RVESV	RP11-33B1.1
22	4_120438654_C_CT	RVESV	RP11-33B1.2
22	4_120438654_C_CT	RVESV	RP11-548H18.2
22	4_120438654_C_CT	RVESV	KLHL2P1
22	4_120438654_C_CT	RVESV	RP11-33B1.3
22	4_120438654_C_CT	RVESV	RP11-33B1.4
23	5_138718825_C_G	RVESV	MATR3
23	5_138718825_C_G	RVESV	SIL1
23	5_138718825_C_G	RVESV	PAIP2
23	5_138718825_C_G	RVESV	UBE2D2
23	5_138718825_C_G	RVESV	DNAJC18		1	1	2
23	5_138718825_C_G	RVESV	SPATA24		2	2	1
23	5_138718825_C_G	RVESV	MZB1	2				Acts as a hormone-regulated adipokine/proinflammatory cytokine that is implicated in causing chronic inflammation, affecting cellular expansion and blunting insulin response in adipocytes. May have a role in the onset of insulin resistance
23	5_138718825_C_G	RVESV	SLC23A1
23	5_138718825_C_G	RVESV	TMEM173	3		4	3	Mutations in this gene are the cause of infantile-onset STING-associated vasculopathy
23	5_138718825_C_G	RVESV	RNA5SP195
23	5_138718825_C_G	RVESV	RNU5B-4P
23	5_138718825_C_G	RVESV	SNORA74A
23	5_138718825_C_G	RVESV	Y_RNA
23	5_138718825_C_G	RVESV	PROB1	1		3		CEFIP is a novel cardiac- and skeletal muscle-specific protein Surprisingly, it only contains a domain of unknown function (DUF4585, pfam15232) that is shared with proline-rich basic protein 1 (PROB1), a protein with unknown function that is also mainly expressed in striated muscles, but no other known protein domains - https://www.sciencedirect.com/science/article/pii/S0021925820340692
23	5_138718825_C_G	RVESV	AC138517.4
23	5_138718825_C_G	RVESV	AC138517.5
23	5_138718825_C_G	RVESV	ECSCR					. It can enhance the activation of vascular endothelial growth factor receptor-2/kinase insert domain receptor and also promote the proteolysis of internalized kinase insert domain receptor. This gene may play a role in angiogenesis-related diseases
23	5_138718825_C_G	RVESV	SNORA74
23	5_138718825_C_G	RVESV	RNU6-572P
23	5_138718825_C_G	RVESV	RN7SKP64
23	5_138718825_C_G	RVESV	AC138517.1
23	5_138718825_C_G	RVESV	CTB-43P18.1
63	5_138762305_G_T	LVESV	MATR3
63	5_138762305_G_T	LVESV	SIL1
63	5_138762305_G_T	LVESV	PAIP2
63	5_138762305_G_T	LVESV	UBE2D2
63	5_138762305_G_T	LVESV	DNAJC18		1	1	2
63	5_138762305_G_T	LVESV	SPATA24		2	2	1
63	5_138762305_G_T	LVESV	MZB1	2
63	5_138762305_G_T	LVESV	SLC23A1
63	5_138762305_G_T	LVESV	TMEM173	3		4	3	Maybe 2
63	5_138762305_G_T	LVESV	RNA5SP195
63	5_138762305_G_T	LVESV	RNU5B-4P
63	5_138762305_G_T	LVESV	SNORA74A
63	5_138762305_G_T	LVESV	Y_RNA
63	5_138762305_G_T	LVESV	PROB1	1		3
63	5_138762305_G_T	LVESV	AC138517.4
63	5_138762305_G_T	LVESV	AC138517.5
63	5_138762305_G_T	LVESV	ECSCR
63	5_138762305_G_T	LVESV	SNORA74
63	5_138762305_G_T	LVESV	RNU6-572P
63	5_138762305_G_T	LVESV	RN7SKP64
63	5_138762305_G_T	LVESV	AC138517.1
63	5_138762305_G_T	LVESV	CTB-43P18.1
80	5_138763329_A_G	LVEF	MATR3
80	5_138763329_A_G	LVEF	SIL1
80	5_138763329_A_G	LVEF	PAIP2
80	5_138763329_A_G	LVEF	UBE2D2
80	5_138763329_A_G	LVEF	DNAJC18		1	1	2
80	5_138763329_A_G	LVEF	SPATA24		2	2	1
80	5_138763329_A_G	LVEF	MZB1	2
80	5_138763329_A_G	LVEF	SLC23A1
80	5_138763329_A_G	LVEF	TMEM173	3		4	3
80	5_138763329_A_G	LVEF	RNA5SP195
80	5_138763329_A_G	LVEF	RNU5B-4P
80	5_138763329_A_G	LVEF	SNORA74A
80	5_138763329_A_G	LVEF	Y_RNA
80	5_138763329_A_G	LVEF	PROB1	1		3
80	5_138763329_A_G	LVEF	AC138517.4
80	5_138763329_A_G	LVEF	AC138517.5
80	5_138763329_A_G	LVEF	ECSCR
80	5_138763329_A_G	LVEF	SNORA74
80	5_138763329_A_G	LVEF	RNU6-572P
80	5_138763329_A_G	LVEF	RN7SKP64
80	5_138763329_A_G	LVEF	AC138517.1
80	5_138763329_A_G	LVEF	CTB-43P18.1
43	5_138763807_C_T	RVEF	MATR3
43	5_138763807_C_T	RVEF	SIL1
43	5_138763807_C_T	RVEF	PAIP2
43	5_138763807_C_T	RVEF	UBE2D2
43	5_138763807_C_T	RVEF	DNAJC18		1	1	2
43	5_138763807_C_T	RVEF	SPATA24		2	2	1
43	5_138763807_C_T	RVEF	MZB1
43	5_138763807_C_T	RVEF	SLC23A1
43	5_138763807_C_T	RVEF	TMEM173			4	3
43	5_138763807_C_T	RVEF	RNA5SP195
43	5_138763807_C_T	RVEF	RNU5B-4P
43	5_138763807_C_T	RVEF	SNORA74A
43	5_138763807_C_T	RVEF	Y_RNA
43	5_138763807_C_T	RVEF	PROB1			3
43	5_138763807_C_T	RVEF	AC138517.4
43	5_138763807_C_T	RVEF	AC138517.5
43	5_138763807_C_T	RVEF	ECSCR
43	5_138763807_C_T	RVEF	SNORA74
43	5_138763807_C_T	RVEF	RNU6-572P
43	5_138763807_C_T	RVEF	RN7SKP64
43	5_138763807_C_T	RVEF	AC138517.1
43	5_138763807_C_T	RVEF	CTB-43P18.1
98	6_31310626_A_G	LVMVR	TCF19
98	6_31310626_A_G	LVMVR	DDX39B
98	6_31310626_A_G	LVMVR	Y_RNA
98	6_31310626_A_G	LVMVR	RNU6-283P
98	6_31310626_A_G	LVMVR	Y_RNA
98	6_31310626_A_G	LVMVR	SNORD117
98	6_31310626_A_G	LVMVR	NCR3
98	6_31310626_A_G	LVMVR	LST1
98	6_31310626_A_G	LVMVR	NFKBIL1
98	6_31310626_A_G	LVMVR	MCCD1
98	6_31310626_A_G	LVMVR	MICB
98	6_31310626_A_G	LVMVR	MICA
98	6_31310626_A_G	LVMVR	HLA-C
98	6_31310626_A_G	LVMVR	PSORS1C3
98	6_31310626_A_G	LVMVR	POU5F1
98	6_31310626_A_G	LVMVR	CCHCR1
98	6_31310626_A_G	LVMVR	PSORS1C2
98	6_31310626_A_G	LVMVR	CDSN
98	6_31310626_A_G	LVMVR	PSORS1C1
98	6_31310626_A_G	LVMVR	C6orf15
98	6_31310626_A_G	LVMVR	HCP5
98	6_31310626_A_G	LVMVR	HCG27
98	6_31310626_A_G	LVMVR	ATP6V1G2
98	6_31310626_A_G	LVMVR	USP8P1
98	6_31310626_A_G	LVMVR	PPIAP9
98	6_31310626_A_G	LVMVR	ZDHHC20P2
98	6_31310626_A_G	LVMVR	RPL15P4
98	6_31310626_A_G	LVMVR	HLA-S
98	6_31310626_A_G	LVMVR	LTA
98	6_31310626_A_G	LVMVR	LTB
98	6_31310626_A_G	LVMVR	RPL3P2
98	6_31310626_A_G	LVMVR	DHFRP2
98	6_31310626_A_G	LVMVR	XXbac-BPG248L24.10
98	6_31310626_A_G	LVMVR	LINC01149
98	6_31310626_A_G	LVMVR	FGFR3P1
98	6_31310626_A_G	LVMVR	WASF5P
98	6_31310626_A_G	LVMVR	TNF	2			2
98	6_31310626_A_G	LVMVR	XXbac-BPG181B23.6
98	6_31310626_A_G	LVMVR	DDX39B-AS1
98	6_31310626_A_G	LVMVR	HLA-B	1	1	1	1	J: I can impute the HLA region (4-digit using SNP2HLA) if we want to check which ones really are involved for this locus and next few loci
98	6_31310626_A_G	LVMVR	POLR2LP
98	6_31310626_A_G	LVMVR	ATP6V1G2-DDX39B
98	6_31310626_A_G	LVMVR	XXbac-BPG299F13.15
98	6_31310626_A_G	LVMVR	XXbac-BPG299F13.16
98	6_31310626_A_G	LVMVR	XXbac-BPG248L24.13
98	6_31310626_A_G	LVMVR	XXbac-BPG16N22.5
98	6_31310626_A_G	LVMVR	SNORD84
98	6_31310626_A_G	LVMVR	AL671883.1
98	6_31310626_A_G	LVMVR	XXbac-BPG248L24.12
98	6_31310626_A_G	LVMVR	XXbac-BPG299F13.14
98	6_31310626_A_G	LVMVR	XXbac-BPG181B23.7
98	6_31310626_A_G	LVMVR	XXbac-BPG299F13.17
50	6_31312790_A_T	RVPER	TCF19
50	6_31312790_A_T	RVPER	DDX39B
50	6_31312790_A_T	RVPER	Y_RNA
50	6_31312790_A_T	RVPER	RNU6-283P
50	6_31312790_A_T	RVPER	Y_RNA
50	6_31312790_A_T	RVPER	SNORD117
50	6_31312790_A_T	RVPER	NCR3
50	6_31312790_A_T	RVPER	LST1
50	6_31312790_A_T	RVPER	NFKBIL1
50	6_31312790_A_T	RVPER	MCCD1
50	6_31312790_A_T	RVPER	MICB
50	6_31312790_A_T	RVPER	MICA
50	6_31312790_A_T	RVPER	HLA-C
50	6_31312790_A_T	RVPER	PSORS1C3
50	6_31312790_A_T	RVPER	POU5F1
50	6_31312790_A_T	RVPER	CCHCR1
50	6_31312790_A_T	RVPER	PSORS1C2
50	6_31312790_A_T	RVPER	CDSN
50	6_31312790_A_T	RVPER	PSORS1C1
50	6_31312790_A_T	RVPER	C6orf15
50	6_31312790_A_T	RVPER	HCP5
50	6_31312790_A_T	RVPER	HCG27
50	6_31312790_A_T	RVPER	ATP6V1G2
50	6_31312790_A_T	RVPER	USP8P1
50	6_31312790_A_T	RVPER	PPIAP9
50	6_31312790_A_T	RVPER	ZDHHC20P2
50	6_31312790_A_T	RVPER	RPL15P4
50	6_31312790_A_T	RVPER	HLA-S
50	6_31312790_A_T	RVPER	LTA
50	6_31312790_A_T	RVPER	LTB
50	6_31312790_A_T	RVPER	RPL3P2
50	6_31312790_A_T	RVPER	DHFRP2
50	6_31312790_A_T	RVPER	XXbac-BPG248L24.10
50	6_31312790_A_T	RVPER	LINC01149
50	6_31312790_A_T	RVPER	FGFR3P1
50	6_31312790_A_T	RVPER	WASF5P
50	6_31312790_A_T	RVPER	TNF	2			2
50	6_31312790_A_T	RVPER	XXbac-BPG181B23.6
50	6_31312790_A_T	RVPER	DDX39B-AS1
50	6_31312790_A_T	RVPER	HLA-B	1	1	1	1
50	6_31312790_A_T	RVPER	POLR2LP
50	6_31312790_A_T	RVPER	ATP6V1G2-DDX39B
50	6_31312790_A_T	RVPER	XXbac-BPG299F13.15
50	6_31312790_A_T	RVPER	XXbac-BPG299F13.16
50	6_31312790_A_T	RVPER	XXbac-BPG248L24.13
50	6_31312790_A_T	RVPER	XXbac-BPG16N22.5
50	6_31312790_A_T	RVPER	SNORD84
50	6_31312790_A_T	RVPER	AL671883.1
50	6_31312790_A_T	RVPER	XXbac-BPG248L24.12
50	6_31312790_A_T	RVPER	XXbac-BPG299F13.14
50	6_31312790_A_T	RVPER	XXbac-BPG181B23.7
50	6_31312790_A_T	RVPER	XXbac-BPG299F13.17
73	6_31315407_C_CT	LVSV	TCF19
73	6_31315407_C_CT	LVSV	DDX39B
73	6_31315407_C_CT	LVSV	Y_RNA
73	6_31315407_C_CT	LVSV	RNU6-283P
73	6_31315407_C_CT	LVSV	Y_RNA
73	6_31315407_C_CT	LVSV	SNORD117
73	6_31315407_C_CT	LVSV	NCR3
73	6_31315407_C_CT	LVSV	LST1
73	6_31315407_C_CT	LVSV	NFKBIL1
73	6_31315407_C_CT	LVSV	MCCD1
73	6_31315407_C_CT	LVSV	MICB
73	6_31315407_C_CT	LVSV	MICA
73	6_31315407_C_CT	LVSV	HLA-C
73	6_31315407_C_CT	LVSV	PSORS1C3
73	6_31315407_C_CT	LVSV	POU5F1
73	6_31315407_C_CT	LVSV	CCHCR1
73	6_31315407_C_CT	LVSV	PSORS1C2
73	6_31315407_C_CT	LVSV	CDSN
73	6_31315407_C_CT	LVSV	PSORS1C1
73	6_31315407_C_CT	LVSV	C6orf15
73	6_31315407_C_CT	LVSV	HCP5
73	6_31315407_C_CT	LVSV	HCG27
73	6_31315407_C_CT	LVSV	ATP6V1G2
73	6_31315407_C_CT	LVSV	USP8P1
73	6_31315407_C_CT	LVSV	PPIAP9
73	6_31315407_C_CT	LVSV	ZDHHC20P2
73	6_31315407_C_CT	LVSV	RPL15P4
73	6_31315407_C_CT	LVSV	HLA-S
73	6_31315407_C_CT	LVSV	LTA
73	6_31315407_C_CT	LVSV	LTB
73	6_31315407_C_CT	LVSV	RPL3P2
73	6_31315407_C_CT	LVSV	DHFRP2
73	6_31315407_C_CT	LVSV	XXbac-BPG248L24.10
73	6_31315407_C_CT	LVSV	LINC01149
73	6_31315407_C_CT	LVSV	FGFR3P1
73	6_31315407_C_CT	LVSV	WASF5P
73	6_31315407_C_CT	LVSV	TNF	2			2
73	6_31315407_C_CT	LVSV	XXbac-BPG181B23.6
73	6_31315407_C_CT	LVSV	DDX39B-AS1
73	6_31315407_C_CT	LVSV	HLA-B	1	1	1	1
73	6_31315407_C_CT	LVSV	POLR2LP
73	6_31315407_C_CT	LVSV	ATP6V1G2-DDX39B
73	6_31315407_C_CT	LVSV	XXbac-BPG299F13.15
73	6_31315407_C_CT	LVSV	XXbac-BPG299F13.16
73	6_31315407_C_CT	LVSV	XXbac-BPG248L24.13
73	6_31315407_C_CT	LVSV	XXbac-BPG16N22.5
73	6_31315407_C_CT	LVSV	SNORD84
73	6_31315407_C_CT	LVSV	AL671883.1
73	6_31315407_C_CT	LVSV	XXbac-BPG248L24.12
73	6_31315407_C_CT	LVSV	XXbac-BPG299F13.14
73	6_31315407_C_CT	LVSV	XXbac-BPG181B23.7
73	6_31315407_C_CT	LVSV	XXbac-BPG299F13.17
81	6_32631426_A_G	LVEF	TAP1
81	6_32631426_A_G	LVEF	HLA-DQB1	1		1		J: no clue, can be any of these based on the graph, need to have the GWAS summary stats for this one. Alignmen issues in the plot - need to investigate
81	6_32631426_A_G	LVEF	HLA-DRB1
81	6_32631426_A_G	LVEF	HLA-DRB9
81	6_32631426_A_G	LVEF	HLA-DQA1		1
81	6_32631426_A_G	LVEF	HLA-DRB5
81	6_32631426_A_G	LVEF	TAPSAR1
81	6_32631426_A_G	LVEF	PSMB8	2			1	Required for the differentiation of preadipocytes into adipocytes.
81	6_32631426_A_G	LVEF	TAP2
81	6_32631426_A_G	LVEF	HLA-DRA
81	6_32631426_A_G	LVEF	HLA-DQB1-AS1
81	6_32631426_A_G	LVEF	HLA-DQB3
81	6_32631426_A_G	LVEF	HLA-DRB6
81	6_32631426_A_G	LVEF	XXbac-BPG254F23.7
81	6_32631426_A_G	LVEF	HLA-DQB2
81	6_32631426_A_G	LVEF	PPP1R2P1
81	6_32631426_A_G	LVEF	MTCO3P1
81	6_32631426_A_G	LVEF	HLA-Z
81	6_32631426_A_G	LVEF	HLA-DQA2
81	6_32631426_A_G	LVEF	PSMB9
81	6_32631426_A_G	LVEF	HLA-DOB
81	6_32631426_A_G	LVEF	XXbac-BPG254F23.6
81	6_32631426_A_G	LVEF	TAP2
81	6_32631426_A_G	LVEF	RNU1-61P
81	6_32631426_A_G	LVEF	MIR3135B
91	6_36623756_C_T	LVEDM	KCTD20
91	6_36623756_C_T	LVEDM	STK38
91	6_36623756_C_T	LVEDM	SRSF3	2				Diseases associated with SRSF3 include Ocular Hypertension and Paralytic Poliomyelitis.
91	6_36623756_C_T	LVEDM	CDKN1A	1	1	1	1
91	6_36623756_C_T	LVEDM	CPNE5
91	6_36623756_C_T	LVEDM	PPIL1
91	6_36623756_C_T	LVEDM	PXT1
91	6_36623756_C_T	LVEDM	C6orf89
91	6_36623756_C_T	LVEDM	LAP3P2
91	6_36623756_C_T	LVEDM	RP3-431A14.4
91	6_36623756_C_T	LVEDM	RNU1-88P
91	6_36623756_C_T	LVEDM	RN7SL748P
91	6_36623756_C_T	LVEDM	RN7SL502P
91	6_36623756_C_T	LVEDM	Y_RNA
91	6_36623756_C_T	LVEDM	RAB44
91	6_36623756_C_T	LVEDM	MIR3925
91	6_36623756_C_T	LVEDM	Z85986.1
99	6_36645968_C_G	LVMVR	KCTD20
99	6_36645968_C_G	LVMVR	STK38
99	6_36645968_C_G	LVMVR	SRSF3	2
99	6_36645968_C_G	LVMVR	CDKN1A	1	1	1	1
99	6_36645968_C_G	LVMVR	CPNE5
99	6_36645968_C_G	LVMVR	PPIL1
99	6_36645968_C_G	LVMVR	PXT1
99	6_36645968_C_G	LVMVR	C6orf89
99	6_36645968_C_G	LVMVR	LAP3P2
99	6_36645968_C_G	LVMVR	RP3-431A14.4
99	6_36645968_C_G	LVMVR	RNU1-88P
99	6_36645968_C_G	LVMVR	RN7SL748P
99	6_36645968_C_G	LVMVR	RN7SL502P
99	6_36645968_C_G	LVMVR	Y_RNA
99	6_36645968_C_G	LVMVR	RAB44
99	6_36645968_C_G	LVMVR	MIR3925
99	6_36645968_C_G	LVMVR	Z85986.1
82	6_36648064_C_CGCGT	LVEF	KCTD20
82	6_36648064_C_CGCGT	LVEF	STK38
82	6_36648064_C_CGCGT	LVEF	SRSF3	2
82	6_36648064_C_CGCGT	LVEF	CDKN1A	1	1	1	1
82	6_36648064_C_CGCGT	LVEF	CPNE5
82	6_36648064_C_CGCGT	LVEF	PPIL1
82	6_36648064_C_CGCGT	LVEF	PXT1
82	6_36648064_C_CGCGT	LVEF	C6orf89
82	6_36648064_C_CGCGT	LVEF	LAP3P2
82	6_36648064_C_CGCGT	LVEF	RP3-431A14.4
82	6_36648064_C_CGCGT	LVEF	RNU1-88P
82	6_36648064_C_CGCGT	LVEF	RN7SL748P
82	6_36648064_C_CGCGT	LVEF	RN7SL502P
82	6_36648064_C_CGCGT	LVEF	Y_RNA
82	6_36648064_C_CGCGT	LVEF	RAB44
82	6_36648064_C_CGCGT	LVEF	MIR3925
82	6_36648064_C_CGCGT	LVEF	Z85986.1
54	6_118667522_C_T	LVEDV	CEP85L			3
54	6_118667522_C_T	LVEDV	BRD7P3
54	6_118667522_C_T	LVEDV	SLC35F1	2	1	2	1
54	6_118667522_C_T	LVEDV	PLN	1		1
54	6_118667522_C_T	LVEDV	RP11-57K17.1
54	6_118667522_C_T	LVEDV	SSXP10		2
100	6_118684824_A_T	LVMVR	CEP85L			3
100	6_118684824_A_T	LVMVR	BRD7P3
100	6_118684824_A_T	LVMVR	SLC35F1	2	2	2	1
100	6_118684824_A_T	LVMVR	PLN	1	1	1		The encoded protein is a key regulator of cardiac diastolic function. Mutations in this gene are a cause of inherited human dilated cardiomyopathy with refractory congestive heart failure, and also familial hypertrophic cardiomyopathy.
100	6_118684824_A_T	LVMVR	RP11-57K17.1
100	6_118684824_A_T	LVMVR	SSXP10
64	7_128469917_C_T	LVESV	TNPO3
64	7_128469917_C_T	LVESV	ATP6V1F	2				Diseases associated with ATP6V1F include Cardiomyopathy, Dilated, 1M and Hermansky-Pudlak Syndrome 3.
64	7_128469917_C_T	LVESV	FLNC	3	2	2	1	Critical for normal myogenesis and for maintaining the structural integrity of the muscle fibers
64	7_128469917_C_T	LVESV	CALU		3	3
64	7_128469917_C_T	LVESV	CCDC136	1	1	1	2	An important paralog of this gene is SLMAP. Diseases associated with SLMAP include Brugada Syndrome and Lung Cancer.
64	7_128469917_C_T	LVESV	IRF5
64	7_128469917_C_T	LVESV	OPN1SW
64	7_128469917_C_T	LVESV	FAM71F1
64	7_128469917_C_T	LVESV	KCP
64	7_128469917_C_T	LVESV	RNA5SP242
64	7_128469917_C_T	LVESV	FAM71F2
64	7_128469917_C_T	LVESV	AC025594.1
64	7_128469917_C_T	LVESV	RNU6-177P
64	7_128469917_C_T	LVESV	RP11-309L24.6
64	7_128469917_C_T	LVESV	AC018638.1
64	7_128469917_C_T	LVESV	TPI1P2
64	7_128469917_C_T	LVESV	RP11-274B21.4
64	7_128469917_C_T	LVESV	snoU13
64	7_128469917_C_T	LVESV	IMP3P2
64	7_128469917_C_T	LVESV	RP11-309L24.4
64	7_128469917_C_T	LVESV	RP11-274B21.5
64	7_128469917_C_T	LVESV	RP11-128A6.3
64	7_128469917_C_T	LVESV	RN7SL306P
64	7_128469917_C_T	LVESV	RP11-274B21.1
64	7_128469917_C_T	LVESV	RP11-309L24.2					Not sure why this is annotated as cardiac annotation?
64	7_128469917_C_T	LVESV	RP11-274B21.2
64	7_128469917_C_T	LVESV	RP11-274B21.3
64	7_128469917_C_T	LVESV	RN7SL81P
64	7_128469917_C_T	LVESV	ODCP
64	7_128469917_C_T	LVESV	RNA5SP243
64	7_128469917_C_T	LVESV	RP11-274B21.8
64	7_128469917_C_T	LVESV	RP11-274B21.9
64	7_128469917_C_T	LVESV	CICP14
64	7_128469917_C_T	LVESV	RP11-274B21.10
64	7_128469917_C_T	LVESV	RP11-309L24.9
6	7_150690176_C_T	RVEDV	AOC1
6	7_150690176_C_T	RVEDV	TMEM176A
6	7_150690176_C_T	RVEDV	ABCF2
6	7_150690176_C_T	RVEDV	CHPF2
6	7_150690176_C_T	RVEDV	KCNH2	1	1	1	2	Diseases associated with KCNH2 include Long Qt Syndrome 2 and Short Qt Syndrome 1. Among its related pathways are Potassium Channels and Antiarrhythmic Pathway, Pharmacodynamics.
6	7_150690176_C_T	RVEDV	SMARCD3
6	7_150690176_C_T	RVEDV	TMEM176B
6	7_150690176_C_T	RVEDV	AGAP3
6	7_150690176_C_T	RVEDV	ASB10
6	7_150690176_C_T	RVEDV	NOS3	2	2	2	1	Produces nitric oxide (NO) which is implicated in vascular smooth muscle relaxation through a cGMP-mediated signal transduction pathway.
6	7_150690176_C_T	RVEDV	CDK5
6	7_150690176_C_T	RVEDV	SLC4A2
6	7_150690176_C_T	RVEDV	FASTK
6	7_150690176_C_T	RVEDV	TMUB1
6	7_150690176_C_T	RVEDV	GBX1
6	7_150690176_C_T	RVEDV	RP5-1051J4.6
6	7_150690176_C_T	RVEDV	ATG9B					Diseases associated with ATG9B include Hypertension, Essential
6	7_150690176_C_T	RVEDV	IQCA1P1
6	7_150690176_C_T	RVEDV	GIMAP5
6	7_150690176_C_T	RVEDV	ABCB8	3				Required for maintenance of normal cardiac function, possibly by influencing mitochondrial iron export and regulating the maturation of cytosolic iron sulfur cluster-containing enzymes (By similarity).
6	7_150690176_C_T	RVEDV	MIR671
6	7_150690176_C_T	RVEDV	ASIC3
6	7_150690176_C_T	RVEDV	RP5-1051J4.4
6	7_150690176_C_T	RVEDV	RP11-148K1.10
6	7_150690176_C_T	RVEDV	RP11-148K1.12
6	7_150690176_C_T	RVEDV	RP4-548D19.3
34	7_150690176_C_T	RVSV	AOC1
34	7_150690176_C_T	RVSV	TMEM176A
34	7_150690176_C_T	RVSV	ABCF2
34	7_150690176_C_T	RVSV	CHPF2
34	7_150690176_C_T	RVSV	KCNH2	1	1	1	2
34	7_150690176_C_T	RVSV	SMARCD3
34	7_150690176_C_T	RVSV	TMEM176B
34	7_150690176_C_T	RVSV	AGAP3
34	7_150690176_C_T	RVSV	ASB10
34	7_150690176_C_T	RVSV	NOS3	2	2	2	1
34	7_150690176_C_T	RVSV	CDK5
34	7_150690176_C_T	RVSV	SLC4A2
34	7_150690176_C_T	RVSV	FASTK
34	7_150690176_C_T	RVSV	TMUB1
34	7_150690176_C_T	RVSV	GBX1
34	7_150690176_C_T	RVSV	RP5-1051J4.6
34	7_150690176_C_T	RVSV	ATG9B
34	7_150690176_C_T	RVSV	IQCA1P1
34	7_150690176_C_T	RVSV	GIMAP5
34	7_150690176_C_T	RVSV	ABCB8	3
34	7_150690176_C_T	RVSV	MIR671
34	7_150690176_C_T	RVSV	ASIC3
34	7_150690176_C_T	RVSV	RP5-1051J4.4
34	7_150690176_C_T	RVSV	RP11-148K1.10
34	7_150690176_C_T	RVSV	RP11-148K1.12
34	7_150690176_C_T	RVSV	RP4-548D19.3
44	8_8095129_C_G	RVEF	FAM86B3P
44	8_8095129_C_G	RVEF	SGK223		1	1		J: no clue, does this locus need to be extended to the right?
44	8_8095129_C_G	RVEF	DEFB109
44	8_8095129_C_G	RVEF	FAM90A24P
44	8_8095129_C_G	RVEF	AC068020.1
44	8_8095129_C_G	RVEF	MIR548I3
44	8_8095129_C_G	RVEF	FAM66E
44	8_8095129_C_G	RVEF	OR7E96P
44	8_8095129_C_G	RVEF	FAM90A11P
44	8_8095129_C_G	RVEF	RP11-52B19.1
44	8_8095129_C_G	RVEF	ENPP7P1
44	8_8095129_C_G	RVEF	CTA-398F10.1
44	8_8095129_C_G	RVEF	RP11-52B19.8
44	8_8095129_C_G	RVEF	FAM85B	1
44	8_8095129_C_G	RVEF	ALG1L13P				1	not sure
44	8_8095129_C_G	RVEF	CTA-398F10.2
44	8_8095129_C_G	RVEF	FAM90A12P
44	8_8095129_C_G	RVEF	RP11-52B19.7
44	8_8095129_C_G	RVEF	RP11-52B19.10
44	8_8095129_C_G	RVEF	LRLE1	2			2	not sure
83	8_9591977_T_TTACTC	LVEF	TNKS	1	1	1	1	bad plot alignment
83	8_9591977_T_TTACTC	LVEF	MIR597
83	8_9591977_T_TTACTC	LVEF	snoU13
83	8_9591977_T_TTACTC	LVEF	snoU13
83	8_9591977_T_TTACTC	LVEF	LINC00599
83	8_9591977_T_TTACTC	LVEF	RP11-1081K18.1
83	8_9591977_T_TTACTC	LVEF	RP11-375N15.2
45	8_10998630_G_T	RVEF	MTMR9	3	1		1
45	8_10998630_G_T	RVEF	TDH
45	8_10998630_G_T	RVEF	XKR6	1		1		J: locus may need extension (bp)
45	8_10998630_G_T	RVEF	SLC35G5
45	8_10998630_G_T	RVEF	C8orf12
45	8_10998630_G_T	RVEF	MIR598
45	8_10998630_G_T	RVEF	AF131215.5
45	8_10998630_G_T	RVEF	AF131215.1
45	8_10998630_G_T	RVEF	LINC00529
45	8_10998630_G_T	RVEF	RPL19P13
45	8_10998630_G_T	RVEF	RN7SL293P
45	8_10998630_G_T	RVEF	AF131216.6
45	8_10998630_G_T	RVEF	CTC-493P15.2
45	8_10998630_G_T	RVEF	AF131215.4
45	8_10998630_G_T	RVEF	AF131215.6
45	8_10998630_G_T	RVEF	AF131215.3
45	8_10998630_G_T	RVEF	AF131216.5
45	8_10998630_G_T	RVEF	AF131215.2
45	8_10998630_G_T	RVEF	AF131215.9	2			2
45	8_10998630_G_T	RVEF	AF131215.8
86	8_11797430_A_T	LVEF	FDFT1	1	2	2	2	Among its related pathways are Regulation of lipid metabolism by Peroxisome proliferator-activated receptor alpha (PPARalpha) and Regulation of cholesterol biosynthesis by SREBP (SREBF).
86	8_11797430_A_T	LVEF	GATA4	2		3		. Mutations in this gene have been associated with cardiac septal defects. Promotes cardiac myocyte enlargement
86	8_11797430_A_T	LVEF	NEIL2
86	8_11797430_A_T	LVEF	CTSB		1	1	1	J: same locus as previous one?
86	8_11797430_A_T	LVEF	FAM86B1
86	8_11797430_A_T	LVEF	FAM90A2P
86	8_11797430_A_T	LVEF	DEFB134
86	8_11797430_A_T	LVEF	DEFB135
86	8_11797430_A_T	LVEF	DEFB136
86	8_11797430_A_T	LVEF	OR7E161P
86	8_11797430_A_T	LVEF	ZNF705D
86	8_11797430_A_T	LVEF	USP17L2
86	8_11797430_A_T	LVEF	USP17L7
86	8_11797430_A_T	LVEF	SUB1P1
86	8_11797430_A_T	LVEF	DEFB130
86	8_11797430_A_T	LVEF	ALG1L11P
86	8_11797430_A_T	LVEF	RNA5SP253
86	8_11797430_A_T	LVEF	RP11-481A20.10
86	8_11797430_A_T	LVEF	RP11-1236K1.11
86	8_11797430_A_T	LVEF	OR7E160P
86	8_11797430_A_T	LVEF	DEFB109P3
86	8_11797430_A_T	LVEF	RP11-1236K1.8
86	8_11797430_A_T	LVEF	OR7E158P
86	8_11797430_A_T	LVEF	RP11-481A20.8
86	8_11797430_A_T	LVEF	RP11-297N6.4
86	8_11797430_A_T	LVEF	FAM66D
86	8_11797430_A_T	LVEF	RP11-481A20.11
86	8_11797430_A_T	LVEF	RP11-589N15.1
86	8_11797430_A_T	LVEF	RP11-481A20.4
86	8_11797430_A_T	LVEF	C8orf49
86	8_11797430_A_T	LVEF	DEFB108P3
86	8_11797430_A_T	LVEF	AC145124.1
86	8_11797430_A_T	LVEF	RP11-589N15.2
85	8_125857359_G_T	LVEF	SQLE	2			2	Among its related pathways are Regulation of cholesterol biosynthesis by SREBP (SREBF) and cholesterol biosynthesis I.
85	8_125857359_G_T	LVEF	NSMCE2
85	8_125857359_G_T	LVEF	KIAA0196
85	8_125857359_G_T	LVEF	MTSS1
85	8_125857359_G_T	LVEF	ZNF572	1				Diseases associated with ZNF572 include Posterior Myocardial Infarction and Third-Degree Atrioventricular Block
85	8_125857359_G_T	LVEF	LINC00964		2	1	1	J: no clue, also according to the plot this is the closest gene but does not really look like it is?
85	8_125857359_G_T	LVEF	RP11-1082L8.1
85	8_125857359_G_T	LVEF	KIAA0196-AS1
85	8_125857359_G_T	LVEF	RP11-6D1.3
85	8_125857359_G_T	LVEF	RP11-1082L8.3		1
85	8_125857359_G_T	LVEF	RP11-1082L8.2
85	8_125857359_G_T	LVEF	RP11-1082L8.4
85	8_125857359_G_T	LVEF	MIR4662A
65	8_125858538_G_GA	LVESV	SQLE	2			2
65	8_125858538_G_GA	LVESV	NSMCE2
65	8_125858538_G_GA	LVESV	KIAA0196
65	8_125858538_G_GA	LVESV	MTSS1
65	8_125858538_G_GA	LVESV	ZNF572	1
65	8_125858538_G_GA	LVESV	LINC00964		2	1	1	J: no clue, also according to the plot this is the closest gene but does not really look like it is? MB. Same issue as J, its not the closest right?
65	8_125858538_G_GA	LVESV	RP11-1082L8.1
65	8_125858538_G_GA	LVESV	KIAA0196-AS1
65	8_125858538_G_GA	LVESV	RP11-6D1.3
65	8_125858538_G_GA	LVESV	RP11-1082L8.3		1
65	8_125858538_G_GA	LVESV	RP11-1082L8.2
65	8_125858538_G_GA	LVESV	RP11-1082L8.4
65	8_125858538_G_GA	LVESV	MIR4662A
46	8_125859850_A_G	RVEF	SQLE	2			2
46	8_125859850_A_G	RVEF	NSMCE2
46	8_125859850_A_G	RVEF	KIAA0196
46	8_125859850_A_G	RVEF	MTSS1
46	8_125859850_A_G	RVEF	ZNF572	1
46	8_125859850_A_G	RVEF	LINC00964		2	1	1	J: no clue, also according to the plot this is the closest gene but does not really look like it is? MB. Again not the closest
46	8_125859850_A_G	RVEF	RP11-1082L8.1
46	8_125859850_A_G	RVEF	KIAA0196-AS1
46	8_125859850_A_G	RVEF	RP11-6D1.3
46	8_125859850_A_G	RVEF	RP11-1082L8.3		1
46	8_125859850_A_G	RVEF	RP11-1082L8.2
46	8_125859850_A_G	RVEF	RP11-1082L8.4
46	8_125859850_A_G	RVEF	MIR4662A
84	8_145013775_A_G	LVEF	PLEC	1	2	1		J: many options here but nothing too convincing C: Could also bind muscle proteins such as actin to membrane complexes in muscle. May be involved not only in the filaments network, but also in the regulation of their dynamics. Structural component of muscle. Isoform 9 plays a major role in the maintenance of myofiber integrity.
84	8_145013775_A_G	LVEF	PARP10
84	8_145013775_A_G	LVEF	GRINA
84	8_145013775_A_G	LVEF	OPLAH
84	8_145013775_A_G	LVEF	EXOSC4
84	8_145013775_A_G	LVEF	CYC1		1		2	Not sure on cardiac annotation
84	8_145013775_A_G	LVEF	SHARPIN				1
84	8_145013775_A_G	LVEF	MAF1
84	8_145013775_A_G	LVEF	KIAA1875
84	8_145013775_A_G	LVEF	MROH1
84	8_145013775_A_G	LVEF	PUF60
84	8_145013775_A_G	LVEF	SCRIB		3		3
84	8_145013775_A_G	LVEF	FAM83H
84	8_145013775_A_G	LVEF	MAPK15
84	8_145013775_A_G	LVEF	RP11-429J17.2
84	8_145013775_A_G	LVEF	ZNF707
84	8_145013775_A_G	LVEF	NRBP2
84	8_145013775_A_G	LVEF	SPATC1
84	8_145013775_A_G	LVEF	GPAA1
84	8_145013775_A_G	LVEF	FAM83H-AS1
84	8_145013775_A_G	LVEF	CTD-3065J16.6
84	8_145013775_A_G	LVEF	MIR661
84	8_145013775_A_G	LVEF	RP11-429J17.8
84	8_145013775_A_G	LVEF	MIR937
84	8_145013775_A_G	LVEF	EPPK1					An important paralog of this gene is PLEC.
84	8_145013775_A_G	LVEF	TSSK5P1
84	8_145013775_A_G	LVEF	FAM203A
84	8_145013775_A_G	LVEF	RP11-429J17.5
84	8_145013775_A_G	LVEF	RP11-429J17.4
84	8_145013775_A_G	LVEF	RP11-429J17.7
84	8_145013775_A_G	LVEF	CCDC166
84	8_145013775_A_G	LVEF	CTD-3065J16.9
84	8_145013775_A_G	LVEF	RP11-299M14.2
84	8_145013775_A_G	LVEF	AC105049.1
84	8_145013775_A_G	LVEF	AC104592.1
84	8_145013775_A_G	LVEF	MIR4664
47	8_145018354_C_T	RVEF	PLEC	1	2	1
47	8_145018354_C_T	RVEF	PARP10
47	8_145018354_C_T	RVEF	GRINA
47	8_145018354_C_T	RVEF	OPLAH
47	8_145018354_C_T	RVEF	EXOSC4
47	8_145018354_C_T	RVEF	CYC1		1		2
47	8_145018354_C_T	RVEF	SHARPIN				1
47	8_145018354_C_T	RVEF	MAF1
47	8_145018354_C_T	RVEF	KIAA1875
47	8_145018354_C_T	RVEF	MROH1
47	8_145018354_C_T	RVEF	PUF60
47	8_145018354_C_T	RVEF	SCRIB		3		3
47	8_145018354_C_T	RVEF	FAM83H
47	8_145018354_C_T	RVEF	MAPK15
47	8_145018354_C_T	RVEF	RP11-429J17.2
47	8_145018354_C_T	RVEF	ZNF707
47	8_145018354_C_T	RVEF	NRBP2
47	8_145018354_C_T	RVEF	SPATC1
47	8_145018354_C_T	RVEF	GPAA1
47	8_145018354_C_T	RVEF	FAM83H-AS1
47	8_145018354_C_T	RVEF	CTD-3065J16.6
47	8_145018354_C_T	RVEF	MIR661
47	8_145018354_C_T	RVEF	RP11-429J17.8
47	8_145018354_C_T	RVEF	MIR937
47	8_145018354_C_T	RVEF	EPPK1
47	8_145018354_C_T	RVEF	TSSK5P1
47	8_145018354_C_T	RVEF	FAM203A
47	8_145018354_C_T	RVEF	RP11-429J17.5
47	8_145018354_C_T	RVEF	RP11-429J17.4
47	8_145018354_C_T	RVEF	RP11-429J17.7
47	8_145018354_C_T	RVEF	CCDC166
47	8_145018354_C_T	RVEF	CTD-3065J16.9
47	8_145018354_C_T	RVEF	RP11-299M14.2
47	8_145018354_C_T	RVEF	AC105049.1
47	8_145018354_C_T	RVEF	AC104592.1
47	8_145018354_C_T	RVEF	MIR4664
24	8_145018354_C_T	RVESV	PLEC	1	2	1
24	8_145018354_C_T	RVESV	PARP10
24	8_145018354_C_T	RVESV	GRINA
24	8_145018354_C_T	RVESV	OPLAH
24	8_145018354_C_T	RVESV	EXOSC4
24	8_145018354_C_T	RVESV	CYC1		1		2
24	8_145018354_C_T	RVESV	SHARPIN				1
24	8_145018354_C_T	RVESV	MAF1
24	8_145018354_C_T	RVESV	KIAA1875
24	8_145018354_C_T	RVESV	MROH1
24	8_145018354_C_T	RVESV	PUF60
24	8_145018354_C_T	RVESV	SCRIB		3		3
24	8_145018354_C_T	RVESV	FAM83H
24	8_145018354_C_T	RVESV	MAPK15
24	8_145018354_C_T	RVESV	RP11-429J17.2
24	8_145018354_C_T	RVESV	ZNF707
24	8_145018354_C_T	RVESV	NRBP2
24	8_145018354_C_T	RVESV	SPATC1
24	8_145018354_C_T	RVESV	GPAA1
24	8_145018354_C_T	RVESV	FAM83H-AS1
24	8_145018354_C_T	RVESV	CTD-3065J16.6
24	8_145018354_C_T	RVESV	MIR661
24	8_145018354_C_T	RVESV	RP11-429J17.8
24	8_145018354_C_T	RVESV	MIR937
24	8_145018354_C_T	RVESV	EPPK1
24	8_145018354_C_T	RVESV	TSSK5P1
24	8_145018354_C_T	RVESV	FAM203A
24	8_145018354_C_T	RVESV	RP11-429J17.5
24	8_145018354_C_T	RVESV	RP11-429J17.4
24	8_145018354_C_T	RVESV	RP11-429J17.7
[truncated: 166 more rows]
